# Supplementary material for: Data-Efficient Equivariant NNPs Enable DFT-Accurate Simulations and Implicit Solvation Free Energies
Source: J Phys Chem B. 2025 Nov 28;129(49):12630–41. doi: 10.1021/acs.jpcb.5c05891 (PMC12703735; doi:10.1021/acs.jpcb.5c05891)
Supplement: Supplementary file 2 [file jp5c05891_si_002.xlsx]

## Sheet: DeltaNNP_for_SFE
name	experimental_kcal	n_atoms	NNPSMDdftOPTgas (cohesive eV)	NNPGASdftOPTgas	dNNP_Qmeqgas_kcaldNNP@QM_eq_gas_cohesive_eV	NNPSMDdftOPTsmd	NNPGASdftOPTsmd	energy_qm_smd	energy_qm_gas_eV	NNPoptSMD	NNPoptGAS	energy_gas_eV	energy_smd_eV	D_QM	D_NequIP	D_AIMNet
mobley_1017962	-2.49	23	-145.842	-145.693	-3.4349	-145.852	-145.682	-11583	-11582.9	-46.3639	-46.2456	-11584	-11584.1	-2.88123	-3.6665	-1.31936
mobley_1019269	-4.72	15	-87.0937	-86.926	-3.8687	-87.0988	-86.9222	-6359.01	-6358.83	-105.2	-104.968	-6359.32	-6359.48	-4.19054	-3.98572	-3.78231
mobley_1036761	-4.59	20	-117.014	-116.859	-3.57534	-117.021	-116.853	-7925.35	-7925.18	-93.6921	-93.4567	-7925.78	-7925.96	-3.88335	-3.73461	-4.14514
mobley_1046331	-3.82	15	-122.042	-121.749	-6.76869	-122.051	-121.739	-11450.7	-11450.6	-155.778	-155.756	-11451.9	-11452	-4.46311	-6.96916	-3.68177
mobley_1075836	-2.93	14	-93.7548	-93.5901	-3.79607	-93.7638	-93.5801	-8373.58	-8373.43	-128.351	-127.966	-8374.34	-8374.44	-3.3135	-4.00391	-2.33845
mobley_1139153	2.89	26	-144.297	-144.37	1.69348	-144.297	-144.37	-8591.18	-8591.29	-85.956	-86.0129	-8591.78	-8591.62	2.62687	1.67996	3.69274
mobley_1144156	-1.59	15	-86.6801	-86.6575	-0.521065	-86.6868	-86.6521	-6358.64	-6358.58	-64.4682	-63.9853	-6359.11	-6359.15	-1.27188	-0.676127	-0.953622
mobley_1235151	-2.82	19	-121.231	-121.087	-3.31723	-121.239	-121.079	-10947	-10946.9	-115.906	-115.672	-10948	-10948.1	-3.26145	-3.50002	-3.29346
mobley_1244778	-5.48	22	-133.433	-133.162	-6.24159	-133.437	-133.158	-9535.65	-9535.45	-116.271	-115.999	-9536.2	-9536.39	-4.67453	-6.35334	-4.43428
mobley_1261349	2.51	17	-92.3753	-92.4443	1.59315	-92.3754	-92.4442	-5381.82	-5381.91	-238.69	-238.131	-5382.24	-5382.12	2.15595	1.58997	2.75236
mobley_129464	-0.83	27	-156.163	-156.1	-1.47304	-156.171	-156.095	-10637.9	-10637.9	-140.315	-139.972	-10638.7	-10638.7	-0.828989	-1.64095	0.128442
mobley_1328936	-6.88	20	-168.383	-168.249	-3.08653	-168.398	-168.233	-18085.9	-18085.7	-156.266	-155.999	-18088	-18088.1	-3.92879	-3.44088	-2.47886
mobley_1363784	-4.84	17	-116.534	-116.403	-3.02947	-116.537	-116.401	-8895.94	-8895.75	-150.467	-150.201	-8896.61	-8896.78	-4.31474	-3.0873	-3.91397
mobley_1424265	-0.83	18	-121.057	-121.029	-0.628737	-121.057	-121.029	-8459.37	-8459.35	-86.681	-86.4736	-8460.16	-8460.2	-0.504067	-0.64454	-0.861954
mobley_1449384	-0.68	24	-155.773	-155.753	-0.471545	-155.774	-155.751	-10599	-10599	-116.635	-116.466	-10600	-10600	0.00989265	-0.487773	-0.253157
mobley_1502181	-2.49	28	-168.273	-168.142	-3.02124	-168.285	-168.127	-11675.4	-11675.2	-79.8734	-79.847	-11676.2	-11676.3	-3.79435	-3.30126	-2.07302
mobley_1520842	-4.93	14	-99.1602	-98.9931	-3.85406	-99.1627	-98.9906	-7826.06	-7825.85	-138.489	-138.425	-7826.65	-7826.84	-4.68855	-3.91228	-4.35438
mobley_1571523	-6.16	19	-133.363	-133.183	-4.15887	-133.366	-133.178	-10506.7	-10506.5	-133.115	-132.924	-10507.5	-10507.7	-4.7104	-4.22215	-3.8615
mobley_1592519	-2.23	26	-163.311	-163.168	-3.29928	-163.321	-163.157	-12653	-12652.8	-190.447	-190.181	-12654	-12654.1	-3.15058	-3.53751	-1.35161
mobley_1615431	-0.53	21	-121.572	-121.546	-0.595499	-121.579	-121.541	-8498.48	-8498.43	-173.926	-173.776	-8499.11	-8499.12	-1.20505	-0.751542	-0.412569
mobley_1636752	-5.1	6	-34.8932	-34.7102	-4.22154	-34.8957	-34.7065	-3149.43	-3149.25	-133.29	-133.051	-3149.48	-3149.68	-4.2455	-4.2784	-4.68429
mobley_1650157	-4.47	15	-87.3385	-87.1248	-4.92738	-87.3446	-87.1197	-6359.3	-6359.12	-75.9434	-75.765	-6359.61	-6359.76	-4.1869	-5.06944	-3.43066
mobley_1659169	-7.17	15	-93.7367	-93.4589	-6.40754	-93.753	-93.4436	-7832.05	-7831.73	-179.172	-179.287	-7832.46	-7832.78	-7.41454	-6.78337	-7.53878
mobley_1662128	1.38	12	-68.3371	-68.4122	1.7318	-68.3375	-68.4114	-4278.18	-4278.22	-93.5405	-93.3289	-4278.52	-4278.47	1.0923	1.7233	1.12997
mobley_1674094	0.29	16	-96.0813	-96.1344	1.22559	-96.0826	-96.1332	-6383.72	-6383.7	-87.6663	-87.6387	-6384.25	-6384.23	-0.376367	1.19582	0.301854
mobley_1717215	-2.78	8	-58.6995	-58.4993	-4.61549	-58.7088	-58.4891	-6233.6	-6233.48	-127.867	-127.742	-6234.18	-6234.27	-2.78981	-4.83	-2.20888
mobley_1722522	-2.49	20	-128.587	-128.442	-3.35516	-128.598	-128.431	-10513.3	-10513.2	-128.391	-128.225	-10514.3	-10514.3	-3.44643	-3.60788	-2.04916
mobley_1728386	-11	16	-123.678	-123.281	-9.14977	-123.721	-123.256	-10911	-10910.5	-81.6581	-81.509	-10911.8	-10912.2	-10.2945	-10.147	-8.64972
mobley_172879	-3.15	22	-184.849	-184.737	-2.5869	-184.853	-184.733	-16667.5	-16667.4	-138.225	-138.115	-16669.4	-16669.5	-2.10624	-2.68067	-2.19612
mobley_1735893	-6.21	20	-129.006	-128.603	-9.28413	-129.024	-128.583	-10513.7	-10513.3	-104.45	-104.296	-10514.3	-10514.7	-9.681	-9.70632	-8.04974
mobley_1755375	-5.26	19	-133.383	-133.191	-4.43476	-133.387	-133.188	-10506.7	-10506.5	-111.965	-111.629	-10507.6	-10507.8	-4.60163	-4.52344	-3.92308
mobley_1781152	-2.4	20	-128.402	-128.326	-1.77199	-128.413	-128.315	-10513.2	-10513.1	-138.356	-138.339	-10514.1	-10514.2	-2.38081	-2.02504	-0.667659
mobley_1803862	2.38	17	-92.3225	-92.4176	2.19343	-92.3227	-92.4174	-5381.74	-5381.83	-133.311	-133.046	-5382.13	-5382.03	2.12485	2.1891	2.45769
mobley_1821184	-5.88	19	-139.641	-139.383	-5.94238	-139.643	-139.381	-10969.9	-10969.7	-173.158	-172.986	-10970.8	-10971	-4.74849	-5.97642	-4.47588
mobley_1827204	-2.81	19	-115.838	-115.741	-2.24762	-115.849	-115.729	-8465.56	-8465.42	-116.168	-116.009	-8466.13	-8466.25	-3.32861	-2.49755	-2.54862
mobley_1858644	-6.79	19	-133.119	-132.868	-5.79841	-133.148	-132.868	-10506.4	-10506.1	-173.157	-173.129	-10507.2	-10507.4	-6.67135	-6.4611	-5.95152
mobley_1873346	-0.9	15	-103.613	-103.602	-0.252913	-103.614	-103.602	-7389.47	-7389.43	-126.965	-127.079	-7390.16	-7390.21	-0.855301	-0.265673	-1.14248
mobley_1875719	-3.41	16	-98.8137	-98.7009	-2.60082	-98.8254	-98.689	-7396.1	-7395.91	-168.287	-168.143	-7396.57	-7396.71	-4.2865	-2.87145	-3.09451
mobley_1881249	-3.52	16	-98.811	-98.6723	-3.20014	-98.8257	-98.6576	-7396.09	-7395.9	-122.449	-122.469	-7396.57	-7396.72	-4.40632	-3.53869	-3.35238
mobley_1899443	1.47	18	-103.206	-103.251	1.05027	-103.206	-103.25	-6417.95	-6418.01	-145.202	-144.991	-6418.46	-6418.37	1.40789	1.03746	2.06882
mobley_1903702	-4.62	15	-87.204	-87.0338	-3.92577	-87.2095	-87.028	-6359.15	-6358.98	-63.7261	-63.5096	-6359.48	-6359.64	-3.90172	-4.05372	-3.58864
mobley_1923244	2.1	14	-74.9768	-75.0763	2.2939	-74.9769	-75.0761	-4311.89	-4311.97	-92.7023	-92.3873	-4312.2	-4312.11	1.87568	2.29047	2.0729
mobley_1952272	-4.02	7	-51.7501	-51.5823	-3.86844	-51.7589	-51.5734	-6667.65	-6667.47	-104.581	-104.404	-6668.28	-6668.49	-4.15767	-4.0713	-4.83034
mobley_1963873	-10	12	-77.5911	-77.2207	-8.5427	-77.6173	-77.1911	-6763.49	-6763.06	-121.429	-121.427	-6763.72	-6764.09	-9.76251	-9.14635	-8.54392
mobley_1967551	-3.5	7	-46.3524	-46.2455	-2.46555	-46.3638	-46.2339	-4186.28	-4186.1	-99.4034	-99.2255	-4186.51	-4186.68	-3.94321	-2.72921	-3.85819
mobley_197466	-4.61	14	-91.5745	-91.2274	-8.00365	-91.5887	-91.2161	-7362.33	-7362.11	-60.492	-60.0077	-7362.91	-7363.07	-5.01102	-8.33048	-3.62668
mobley_1976156	-2.07	28	-167.933	-167.851	-1.88904	-167.943	-167.839	-11675	-11674.9	-122.865	-122.633	-11675.8	-11675.9	-2.85782	-2.12548	-1.56507
mobley_1987439	-0.9	21	-138.488	-138.425	-1.44271	-138.488	-138.424	-9529.27	-9529.26	-133.378	-133.184	-9530.17	-9530.17	-0.128079	-1.45855	-0.0808573
mobley_2005792	-2.7	22	-166.972	-166.854	-2.72103	-166.974	-166.85	-12606.7	-12606.6	-110.926	-110.7	-12608	-12608.1	-2.36814	-2.76174	-2.20068
mobley_2008055	1.83	8	-40.2433	-40.3223	1.82139	-40.2435	-40.3222	-2172.24	-2172.32	-70.066	-69.95	-2172.37	-2172.3	1.69457	1.81814	1.66471
mobley_2043882	-3.9	23	-145.191	-144.988	-4.66681	-145.201	-144.972	-10572.8	-10572.6	-145.852	-145.693	-10573.6	-10573.7	-4.24861	-4.9043	-3.05163
mobley_20524	-6.6	13	-98.4718	-98.2388	-5.37328	-98.4735	-98.2358	-8366.91	-8366.67	-116.543	-116.383	-8367.57	-8367.81	-5.64807	-5.41294	-5.50932
mobley_2068538	2	11	-57.6138	-57.6947	1.8646	-57.6139	-57.6946	-3242.07	-3242.14	-163.34	-163.163	-3242.3	-3242.23	1.72671	1.86232	1.69736
mobley_2123854	-10.17	14	-116.76	-116.405	-8.18968	-116.764	-116.4	-10877	-10876.6	-186.61	-186.262	-10877.9	-10878.2	-8.63632	-8.27946	-7.80471
mobley_2126135	-5.66	19	-133.32	-133.14	-4.15654	-133.322	-133.138	-10506.6	-10506.4	-116.189	-116.035	-10507.5	-10507.6	-4.66414	-4.19045	-3.89921
mobley_2143011	1.83	15	-85.6788	-85.7491	1.62176	-85.679	-85.748	-5348.03	-5348.09	-167.944	-167.852	-5348.47	-5348.41	1.45073	1.61798	1.44443
mobley_2146331	-2.75	4	-28.5389	-28.4946	-1.01991	-28.545	-28.4882	-3115.98	-3115.89	-115.952	-115.774	-3116.21	-3116.3	-2.13121	-1.1618	-2.14056
mobley_2183616	-0.45	24	-155.704	-155.722	0.405113	-155.705	-155.719	-10599	-10599	-161.725	-161.79	-10599.9	-10599.9	-0.0321535	0.395799	0.433234
mobley_2213823	2.51	20	-109.655	-109.738	1.91935	-109.655	-109.738	-6451.53	-6451.63	-34.8958	-34.7103	-6452	-6451.87	2.29421	1.91444	2.87367
mobley_2245668	-4.5	15	-87.0999	-86.9412	-3.65963	-87.1058	-86.9341	-6359.05	-6358.89	-133.379	-133.095	-6359.38	-6359.52	-3.68842	-3.79632	-3.20462
mobley_2261979	-3.15	22	-167.052	-166.827	-5.19744	-167.053	-166.826	-12607	-12606.9	-111.664	-111.238	-12608.3	-12608.3	-2.36982	-5.21391	-2.17085
mobley_2279874	-4.42	17	-110.253	-110.171	-1.89637	-110.281	-110.153	-10452.2	-10452.1	-146.083	-145.857	-10453.2	-10453.3	-3.26276	-2.53286	-3.02638
mobley_2294995	-2.56	11	-76.1729	-75.9794	-4.46199	-76.1829	-75.9693	-7303.55	-7303.42	-93.7531	-93.459	-7304.21	-7304.31	-3.04403	-4.69264	-2.25217
mobley_2295058	-9.51	19	-152.025	-151.697	-7.56359	-152.037	-151.684	-14568.3	-14567.9	-109.749	-109.607	-14569.6	-14569.9	-8.0661	-7.84756	-7.02361
mobley_2310185	-5	9	-52.3649	-52.1778	-4.31519	-52.3686	-52.1745	-4219.39	-4219.19	-145.954	-145.802	-4219.53	-4219.72	-4.43663	-4.40063	-4.4765
mobley_2328633	2.55	30	-173.156	-173.126	-0.686766	-173.157	-173.126	-10697.9	-10697.9	-61.8666	-61.9444	-10698.7	-10698.5	2.24769	-0.697984	3.31758
mobley_2341732	-2.56	20	-128.475	-128.326	-3.42723	-128.484	-128.315	-10513.2	-10513.1	-127.204	-127.068	-10514.1	-10514.2	-3.04936	-3.63652	-1.72573
mobley_2354112	-6.25	19	-133.308	-133.043	-6.10465	-133.311	-133.039	-10506.6	-10506.4	-186.876	-186.554	-10507.5	-10507.7	-5.06316	-6.17323	-4.17784
mobley_2364370	-2.64	20	-128.604	-128.423	-4.16439	-128.615	-128.411	-10513.3	-10513.2	-128.52	-128.239	-10514.2	-10514.3	-3.56364	-4.41874	-2.87926
mobley_2371092	-5.22	17	-116.619	-116.47	-3.41795	-116.62	-116.466	-8896.01	-8895.8	-116.537	-116.406	-8896.64	-8896.81	-4.76565	-3.45912	-3.798
mobley_2390199	-2.92	22	-133.529	-133.417	-2.59812	-133.543	-133.405	-9535.72	-9535.55	-111.373	-111.175	-9536.37	-9536.48	-3.94509	-2.90473	-2.4448
mobley_2410897	-4.5	10	-53.1706	-53.0772	-2.15529	-53.1783	-53.0703	-3678.71	-3678.53	-157.128	-157.072	-3678.75	-3678.94	-4.0009	-2.33243	-4.40298
mobley_2422586	-1.66	15	-86.5738	-86.5205	-1.22867	-86.5801	-86.5147	-6358.5	-6358.45	-103.71	-103.697	-6358.95	-6358.97	-1.05946	-1.37559	-0.570147
mobley_2451097	-4.1	13	-104.428	-104.26	-3.88277	-104.43	-104.258	-8829.56	-8829.4	-81.1257	-81.0196	-8830.46	-8830.61	-3.71904	-3.92723	-3.53076
mobley_2457863	-7.66	17	-127.551	-127.23	-7.39056	-127.557	-127.224	-11483.5	-11483.2	-103.207	-103.252	-11484.4	-11484.7	-6.88544	-7.5252	-6.13819
mobley_2487143	-3.28	19	-116.174	-116.034	-3.23545	-116.187	-116.02	-8465.91	-8465.72	-79.3139	-79.3663	-8466.47	-8466.6	-4.26901	-3.535	-3.12178
mobley_252413	2.88	23	-127.024	-127.113	2.05139	-127.024	-127.113	-7521.42	-7521.52	-138.725	-138.706	-7521.97	-7521.83	2.48353	2.04786	3.33108
mobley_2607611	-2.26	26	-163.328	-163.163	-3.79591	-163.339	-163.151	-12653	-12652.8	-103.064	-103.14	-12654	-12654.1	-3.25748	-4.0524	-2.13273
mobley_2609604	2.56	23	-126.976	-127.069	2.15637	-126.977	-127.068	-7521.39	-7521.5	-149.379	-149.36	-7521.93	-7521.78	2.42134	2.13894	3.32443
mobley_2613240	-5.33	20	-144.2	-144.06	-3.22765	-144.218	-144.03	-12552.5	-12552.4	-22.883	-23.0005	-12553.7	-12553.8	-3.16369	-3.63312	-2.01105
mobley_2659552	-9.76	25	-175.242	-175.004	-5.4993	-175.279	-174.966	-14119.9	-14119.6	-129.909	-129.467	-14121	-14121.2	-7.79827	-6.35413	-5.63261
mobley_2661134	-9.65	14	-116.74	-116.328	-9.49882	-116.743	-116.324	-10876.9	-10876.5	-133.389	-133.198	-10877.8	-10878.1	-8.11783	-9.57062	-7.25561
mobley_2689721	1.23	18	-104.042	-104.035	-0.165044	-104.042	-104.035	-6418.79	-6418.84	-35.7674	-35.6275	-6419.31	-6419.27	1.24776	-0.169513	0.898728
mobley_2693089	-5.04	22	-146.735	-146.494	-5.54472	-146.736	-146.484	-11472	-11471.7	-40.2435	-40.3223	-11472.8	-11473	-5.77718	-5.56571	-4.92097
mobley_2725802	-9.8	19	-123.528	-123.128	-9.21488	-123.56	-123.094	-9939.89	-9939.49	-222.359	-221.888	-9940.45	-9940.73	-9.20577	-9.95626	-6.43642
mobley_2751110	-10.64	15	-127.3	-126.971	-7.60284	-127.314	-126.955	-13932.1	-13931.8	-98.8267	-98.6733	-13933.5	-13933.8	-7.76891	-7.9318	-6.61869
mobley_2763835	-2.22	19	-132.734	-132.626	-2.47858	-132.738	-132.622	-10506.1	-10506	-69.2004	-69.0219	-10507.1	-10507.2	-2.25987	-2.56528	-1.73568
mobley_2771569	-7.77	19	-111.939	-111.629	-7.15813	-111.964	-111.606	-8361.23	-8360.87	-127.024	-127.113	-8361.54	-8361.84	-8.27247	-7.73935	-6.85425
mobley_2782339	-9.61	16	-141.734	-141.171	-12.9904	-141.75	-141.156	-13962.4	-13962	-122.083	-122.092	-13963.7	-13964.1	-9.10898	-13.3533	-9.02788
mobley_2784376	0.75	9	-50.4357	-50.1128	-7.44521	-50.4357	-50.1123	-3208.17	-3208.17	-150.919	-150.772	-3208.46	-3208.49	-0.0705331	-7.44492	-0.574228
mobley_2792521	-3.68	17	-109.353	-109.231	-2.8265	-109.369	-109.213	-8432.1	-8431.91	-63.054	-62.8126	-8432.65	-8432.79	-4.3746	-3.18707	-3.25683
mobley_282648	-2.4	18	-138.224	-138.115	-2.52085	-138.225	-138.115	-10500.2	-10500.1	-122.843	-122.593	-10501.2	-10501.3	-2.22253	-2.54034	-2.18797
mobley_2837389	-4.78	10	-70.1169	-69.8561	-6.01314	-70.1181	-69.855	-5719.2	-5719.02	-151.465	-151.191	-5719.61	-5719.77	-4.26695	-6.04153	-3.81925
mobley_2850833	-4.68	15	-122.065	-121.739	-7.53695	-122.079	-121.726	-11450.8	-11450.4	-94.2987	-93.8882	-11451.8	-11452.1	-8.6024	-7.84086	-8.3171
mobley_2859600	-1.24	16	-114.442	-114.418	-0.55444	-114.45	-114.427	-8425.64	-8425.59	-167.946	-167.653	-8426.43	-8426.49	-1.25656	-0.740744	-1.37865
mobley_2864987	-4.39	18	-104.573	-104.402	-3.94443	-104.581	-104.398	-7428.97	-7428.81	-139.682	-139.53	-7429.38	-7429.52	-3.7305	-4.11365	-3.25509
mobley_2881590	-1.88	17	-114.673	-114.667	-0.136399	-114.689	-114.648	-11923	-11923	-115.085	-115.096	-11924.3	-11924.3	-0.137811	-0.526672	-0.214575
mobley_2913224	-9.94	21	-176.432	-175.855	-13.3187	-176.458	-175.798	-17652.8	-17652.4	-133.543	-133.417	-17654.6	-17654.9	-9.20487	-13.9249	-8.41707
mobley_2923700	-6.13	19	-133.285	-133.051	-5.39447	-133.288	-133.048	-10506.6	-10506.4	-228.735	-228.187	-10507.4	-10507.7	-5.05719	-5.45891	-4.95988
mobley_2925352	-6.13	16	-115.903	-115.671	-5.35811	-115.905	-115.669	-9436.79	-9436.56	-133.539	-133.305	-9437.54	-9437.78	-5.24036	-5.4108	-5.49841
mobley_2929847	-6.09	17	-111.628	-111.277	-8.0957	-111.642	-111.216	-9443.94	-9443.54	-87.9067	-87.8185	-9444.46	-9444.82	-9.13058	-8.40257	-8.41058
mobley_2958326	-3.65	22	-122.385	-122.349	-0.829245	-122.399	-122.333	-7957.75	-7957.63	-104.643	-104.454	-7958.16	-7958.21	-2.83056	-1.15447	-1.01608
mobley_296847	-4.69	11	-81.6562	-81.5089	-3.39549	-81.658	-81.5075	-6756.1	-6755.89	-68.5249	-68.559	-6756.63	-6756.81	-4.7182	-3.43837	-4.20234
mobley_2972345	-3.78	26	-196.16	-195.981	-4.1162	-196.161	-195.979	-14713.8	-14713.7	-155.708	-155.729	-14715.2	-14715.3	-3.36674	-4.13617	-1.5625
mobley_299266	1.16	12	-68.5245	-68.5588	0.792894	-68.5248	-68.558	-4278.34	-4278.38	-151.007	-150.765	-4278.68	-4278.62	1.07919	0.785657	1.38216
mobley_303222	1.32	9	-51.0071	-51.0786	1.64738	-51.0074	-51.078	-3208.37	-3208.41	-18.7816	-18.6011	-3208.63	-3208.57	0.94564	1.64002	1.30985
mobley_3034976	-6.69	8	-59.5863	-59.1514	-10.0279	-59.6051	-59.1303	-6234.46	-6234	-41.2406	-41.0494	-6234.71	-6235.13	-10.5394	-10.4619	-9.7025
mobley_3040612	-0.85	21	-138.423	-138.417	-0.147382	-138.424	-138.416	-9529.19	-9529.17	-127.054	-127.15	-9530	-9530	-0.581197	-0.1587	-0.0106105
mobley_3053621	-0.9	12	-86.159	-86.1491	-0.228615	-86.1593	-86.1488	-6319.57	-6319.52	-109.37	-109.234	-6320.17	-6320.22	-1.18707	-0.234786	-1.03366
mobley_3060426	2.93	29	-161.724	-161.784	1.37834	-161.724	-161.783	-9661.08	-9661.21	-98.8257	-98.7012	-9661.8	-9661.62	2.93407	1.37651	4.19835
mobley_3083321	-2.93	13	-80.9321	-80.8397	-2.13057	-80.9381	-80.8274	-7335.45	-7335.34	-109.685	-109.791	-7336.04	-7336.13	-2.36919	-2.26881	-2.06274
mobley_313406	-4.85	12	-69.7315	-69.551	-4.16281	-69.7351	-69.5461	-5289.2	-5289.01	-87.2099	-87.0343	-5289.42	-5289.6	-4.3173	-4.24566	-4.06228
mobley_3167746	2.88	26	-144.438	-144.548	2.51783	-144.439	-116.672	-8591.17	-8591.28	-163.327	-163.16	-8591.8	-8591.65	2.497	2.50743	3.43499
mobley_3187514	-5.53	17	-116.854	-116.675	-4.13427	-116.857	-121.04	-8896.2	-8895.99	-79.0551	-79.089	-8896.87	-8897.06	-4.88187	-4.18091	-4.3215
mobley_3211679	0.14	16	-97.5832	-97.5923	0.210276	-97.5834	-93.3536	-6385.17	-6385.18	-127.315	-126.971	-6385.72	-6385.71	0.238892	0.205044	0.261289
mobley_3234716	-0.8	18	-121.05	-121.04	-0.221992	-121.05	-151.189	-8459.36	-8459.34	-133.439	-133.164	-8460.15	-8460.21	-0.462017	-0.231683	-1.31028
mobley_3259411	-13.43	14	-94.0009	-93.3651	-14.6636	-94.0336	-86.5957	-9383.49	-9382.84	-52.3688	-52.1779	-9383.78	-9384.36	-14.8631	-15.4166	-13.3515
mobley_3264884	-7.47	20	-151.463	-151.19	-6.28263	-151.465	-191.057	-12006.9	-12006.6			-12007.9	-12008.2	-6.41675	-6.34079	-5.89871
mobley_3269565	-2.01	15	-86.6646	-86.6021	-1.44214	-86.6708	-179.515	-6358.6	-6358.55	-116.822	-116.652	-6359.05	-6359.1	-1.15159	-1.58454	-1.20904
mobley_3325209	-4.04	27	-191.154	-191.069	-1.93998	-191.16	-173.771	-16739.3	-16739.1	-94.7884	-94.4838	-16740.9	-16740.9	-3.52111	-2.09284	-1.15209
mobley_3359593	-5.26	26	-179.712	-179.525	-4.32009	-179.721	-98.1608	-14693	-14692.8	-137.792	-137.873	-14694.3	-14694.4	-3.57841	-4.51624	-2.37593
mobley_3378420	-3.88	30	-173.921	-173.776	-3.36057	-173.926	-121.815	-11708.1	-11708	-144.298	-144.372	-11708.8	-11708.9	-3.43272	-3.46813	-2.04442
mobley_3395921	-3.12	16	-98.3534	-98.1661	-4.3203	-98.3596	-138.442	-7395.69	-7395.58	-68.3391	-68.413	-7396.23	-7396.35	-2.45888	-4.46309	-2.7124
mobley_3414356	-3.92	21	-122.004	-121.821	-4.21706	-122.012	-144.679	-8498.89	-8498.74	-173.081	-173.08	-8499.38	-8499.48	-3.47637	-4.38853	-2.34056
mobley_3452749	-1.21	21	-138.467	-138.444	-0.540401	-138.469	-127.362	-9529.25	-9529.22	-111.24	-111.054	-9530.07	-9530.06	-0.69361	-0.585538	0.106932
mobley_349850	-4.7	20	-144.841	-144.69	-3.4733	-144.854	-173.079	-11543.5	-11543.3	-140.002	-139.916	-11544.5	-11544.7	-4.97949	-3.77277	-4.76907
mobley_3515580	-5.94	17	-127.541	-127.369	-3.96618	-127.548	-121.663	-11483.4	-11483.2	-98.5435	-98.2274	-11484.5	-11484.7	-4.21909	-4.12346	-4.0464
mobley_3525176	-0.23	27	-173.079	-173.08	0.0079136	-173.081	-133.386	-11668.8	-11668.8	-131.895	-131.817	-11669.8	-11669.7	-0.225887	-0.0206613	0.921864
mobley_3546460	-4.4	21	-121.823	-121.667	-3.61025	-121.828	-156.403	-8498.66	-8498.49	-114.802	-114.812	-8499.11	-8499.25	-3.88752	-3.71456	-3.05894
mobley_3572203	-2.11	26	-163.316	-163.159	-3.62249	-163.327	-150.176	-12653	-12652.8	-117.022	-116.86	-12654	-12654.1	-3.22345	-3.86695	-1.66971
mobley_3573480	-3.04	22	-133.542	-133.4	-3.28755	-133.555	-110.177	-9535.73	-9535.55	-50.4357	-50.113	-9536.37	-9536.49	-4.12798	-3.57204	-2.734
mobley_36119	-4.09	27	-156.555	-156.406	-3.42916	-156.56	-133.269	-10638.3	-10638.1	-93.8818	-93.6966	-10638.9	-10639	-3.57564	-3.54082	-2.37948
mobley_3663158	-8.11	19	-150.534	-150.179	-8.19672	-150.537	-145.79	-12547.5	-12547.2	-122.1	-121.748	-12548.6	-12548.9	-6.88088	-8.2615	-6.47929
mobley_3682850	-4.91	17	-110.413	-110.189	-5.18043	-110.425	-155.242	-8433.13	-8432.9	-85.6999	-85.7717	-8433.71	-8433.92	-5.36389	-5.44196	-4.79829
mobley_3686115	-3.28	22	-133.404	-133.291	-2.60708	-133.418	-173.05	-10545.3	-10545.2	-116.743	-116.328	-10546.1	-10546.2	-3.43538	-2.90807	-2.37683
mobley_3690931	-2.28	23	-145.948	-145.801	-3.39985	-145.958	-103.934	-11583.2	-11583	-96.0827	-96.1346	-11584.1	-11584.2	-3.35773	-3.62871	-2.04779
mobley_3709920	2.06	27	-155.157	-155.242	1.9565	-155.158	-131.803	-9627.28	-9627.36	-134.308	-134.085	-9628.02	-9627.89	1.83216	1.94412	3.05755
mobley_3715043	-2.82	24	-173.203	-173.05	-3.51312	-173.204	-87.0336	-12640	-12639.9	-105.274	-105.179	-12641.2	-12641.2	-1.65824	-3.54005	-0.893395
mobley_3727287	-6.5	12	-104.084	-103.941	-3.29967	-104.094	-127.911	-10380.1	-10379.8	-85.6794	-85.7507	-10381	-10381.3	-6.80893	-3.52699	-7.14144
mobley_3746675	-1.24	19	-131.882	-131.794	-2.01877	-131.889	-149.342	-9495.53	-9495.5	-69.7352	-69.5514	-9496.43	-9496.46	-0.76323	-2.17243	-0.715564
mobley_3775790	-2.89	13	-87.1794	-87.0348	-3.33538	-87.181	-151.179	-6788.77	-6788.66	-81.3274	-81.0841	-6789.34	-6789.47	-2.52916	-3.37285	-2.96592
mobley_3777264	-8.84	16	-128.187	-127.922	-6.10002	-128.197	-63.9216	-13391.4	-13391.1	-121.239	-121.088	-13392.8	-13393.1	-6.65263	-6.3509	-6.4192
mobley_3802803	-1.66	23	-149.362	-149.36	-0.0456839	-149.378	-92.5536	-14062.6	-14062.6	-121.859	-121.715	-14064.1	-14064.1	-0.0353061	-0.413527	0.0654767
mobley_3843583	-7.28	20	-151.452	-151.179	-6.29258	-151.457	-139.52	-12006.9	-12006.6	-110.426	-110.189	-12007.9	-12008.1	-6.28766	-6.39247	-5.33313
mobley_3867265	-3.8	10	-64.0971	-63.9337	-3.7665	-64.1103	-109.597	-5256.45	-5256.24	-94.5959	-94.3625	-5256.76	-5256.93	-4.8436	-4.07276	-4.05176
mobley_3968043	-4.7	14	-92.7992	-92.5688	-5.31141	-92.8108	-157.021	-7363.17	-7362.93	-99.4148	-99.2371	-7363.66	-7363.87	-5.36849	-5.58055	-4.99377
mobley_3968739	-3.92	18	-139.672	-139.53	-3.28539	-139.681	-76.2166	-12520.9	-12520.7	-81.759	-81.5282	-12522.2	-12522.3	-3.42817	-3.50294	-2.51462
mobley_3969312	-4.02	14	-109.738	-109.607	-3.03762	-109.748	-133.347	-9403.5	-9403.3	-51.0075	-51.0789	-9404.37	-9404.56	-4.44844	-3.2715	-4.20124
mobley_397645	-3.64	21	-157.147	-157.031	-2.67321	-157.157	-115.772	-13590.8	-13590.7	-141.75	-141.171	-13592.2	-13592.3	-3.70146	-2.90102	-2.40393
mobley_3982371	-3.13	11	-76.4126	-76.2262	-4.29988	-76.4233	-85.7706	-7303.76	-7303.6	-57.6139	-57.6947	-7304.41	-7304.55	-3.53172	-4.54609	-3.14592
mobley_4013838	-2.74	22	-133.477	-133.358	-2.74105	-133.491	-127.149	-9535.73	-9535.59	-161.805	-161.917	-9536.4	-9536.46	-3.24683	-3.06664	-1.47777
mobley_4035953	-5.9	16	-115.949	-115.774	-4.03324	-115.951	-128.752	-9436.83	-9436.6	-173.12	-172.977	-9437.59	-9437.79	-5.1292	-4.09323	-4.59798
mobley_4043951	1.68	15	-85.6988	-85.7713	1.67182	-85.6993	-144.344	-5348	-5348.05	-111.232	-111.061	-5348.42	-5348.35	1.21537	1.66032	1.64203
mobley_4043987	2.93	23	-127.053	-127.15	2.22262	-127.054	-157.505	-7521.38	-7521.48	-156.527	-156.269	-7521.94	-7521.8	2.46327	2.21486	3.11623
mobley_4059279	-7.58	22	-129.091	-128.772	-7.36811	-129.121	-114.808	-9430.87	-9430.55	-306.287	-305.839	-9431.3	-9431.52	-7.31056	-8.04399	-5.14901
mobley_4177472	2.56	26	-144.251	-144.343	2.12488	-144.252	-128.132	-8591.15	-8591.27	-58.5781	-58.3969	-8591.77	-8591.63	2.77484	2.10974	3.24318
mobley_4188615	-9.29	22	-157.81	-157.544	-6.12713	-157.844	-155.719	-13050	-13049.6	-133.494	-133.36	-13051	-13051.2	-8.035	-6.92681	-5.56389
mobley_4193752	-4.12	14	-114.961	-114.816	-3.33985	-114.969	-99.0126	-11884.7	-11884.6	-87.3449	-87.125	-11886.1	-11886.2	-2.62378	-3.51711	-2.42471
mobley_4218209	-7.48	18	-128.417	-128.138	-6.41852	-128.423	-78.7544	-10942.8	-10942.5	-119.54	-119.556	-10943.6	-10943.9	-6.23719	-6.57152	-5.7885
mobley_4252724	0.16	24	-155.735	-155.72	-0.348163	-155.736	-58.3949	-10599	-10599	-116.857	-116.676	-10599.9	-10599.9	-0.113943	-0.361634	0.642326
mobley_4287564	-4.63	14	-99.1645	-99.015	-3.4475	-99.1671	-233.791	-7826.08	-7825.9	-70.1182	-69.8562	-7826.7	-7826.86	-4.18104	-3.50637	-3.66623
mobley_430089	0.01	13	-78.7192	-78.7554	0.835324	-78.7204	-161.917	-5313.9	-5313.87	-111.972	-111.753	-5314.35	-5314.35	-0.503344	0.808244	-0.0563464
mobley_4305650	-3.84	9	-58.5751	-58.3967	-4.11232	-58.5777	-147.326	-4682.33	-4682.16	-163.321	-163.168	-4682.66	-4682.84	-3.89962	-4.17387	-4.17556
mobley_4371692	-9.53	27	-234.502	-233.82	-15.7143	-234.526	-195.13	-22296.2	-22295.5	-191.163	-191.072			-15.7865	-16.2657
mobley_4375719	3.13	29	-161.805	-161.917	2.59069	-161.805	-109.724	-9660.99	-9661.11	-187.011	-186.509	-9661.7	-9661.53	2.65249	2.57909	3.77111
mobley_4463913	-4.97	20	-147.665	-147.332	-7.6784	-147.687	-116.51	-14575.2	-14574.9	-82.1249	-81.9043	-14576.6	-14576.9	-6.67695	-8.17388	-6.07122
mobley_4479135	-2.78	26	-195.305	-195.13	-4.04345	-195.309	-169.184	-14712.7	-14712.7	-145.959	-145.801	-14714.2	-14714.3	-1.59894	-4.13183	-1.29394
mobley_4561957	2.34	20	-109.624	-109.724	2.31023	-109.624	-163.423	-6451.55	-6451.65	-128.414	-128.326	-6452.03	-6451.9	2.33306	2.30117	2.94755
mobley_4584540	-4.59	17	-116.673	-116.514	-3.67483	-116.676	-103.432	-8896.06	-8895.9	-86.3245	-86.2908	-8896.77	-8896.91	-3.66854	-3.73485	-3.15536
mobley_4609460	-9.2	22	-169.501	-169.197	-7.00717	-169.513	-97.9377	-15638.2	-15637.9	-98.7933	-98.6522	-15639.6	-15639.9	-8.3505	-7.29579	-6.92641
mobley_4613090	-7.63	22	-163.819	-163.383	-10.0482	-163.879	-63.9719	-13512.8	-13512.4	-86.1594	-86.1492	-13513.9	-13514.2	-9.36206	-11.4289	-8.55444
mobley_4620651	-4.1	15	-103.891	-103.444	-10.3189	-103.9	-150.413	-9409.61	-9409.44	-102.079	-102.144	-9410.53	-9410.63	-3.78604	-10.5145	-2.27055
mobley_4630641	-4.84	16	-98.1569	-97.9545	-4.66775	-98.179	-115.782	-8405.05	-8404.86	-128.63	-128.427	-8405.64	-8405.79	-4.40523	-5.17707	-3.57993
mobley_4639255	-9.3	10	-64.4462	-63.9842	-10.6553	-64.4679	-132.901	-6266.47	-6265.99	-66.0677	-65.5504	-6266.57	-6267.01	-11.0535	-11.1543	-10.0761
mobley_4683624	-5.21	22	-150.647	-150.416	-5.32754	-150.65	-150.47	-11576.4	-11576.2	-128.615	-128.423	-11577.4	-11577.5	-4.93062	-5.39487	-4.31901
mobley_4687447	-6.4	19	-116.149	-115.799	-8.06334	-116.167	-138.705	-9475.53	-9475.19	-138.343	-138.317	-9476.04	-9476.32	-7.74237	-8.48182	-6.4736
mobley_4690963	-3.54	22	-133.094	-132.921	-3.99733	-133.114	-120.503	-10545	-10544.8	-87.1062	-86.9416	-10545.7	-10545.9	-4.64098	-4.4598	-3.6075
mobley_4694328	-2.29	25	-150.566	-150.482	-1.94145	-150.577	-133.179	-10605.2	-10605.1	-116.621	-116.471	-10605.9	-10606	-3.00603	-2.19302	-1.89224
mobley_4715906	1.58	24	-138.724	-138.705	-0.421551	-138.724	-111.218	-8558.46	-8558.54	-116.606	-116.467	-8559.13	-8559.05	1.87413	-0.42944	1.93737
mobley_4762983	1.66	21	-120.424	-120.504	1.8586	-120.424	-156.25	-7487.64	-7487.71	-157.158	-157.032	-7488.22	-7488.12	1.51344	1.84039	2.38692
mobley_4780078	-6.01	19	-133.367	-133.181	-4.29696	-133.37	-99.2235	-10506.7	-10506.5	-138.427	-138.389	-10507.6	-10507.7	-4.68751	-4.361	-4.3312
mobley_4792268	-6.16	17	-111.645	-111.238	-9.39302	-111.663	-116.343	-9443.93	-9443.5	-139.643	-139.385	-9444.41	-9444.77	-9.84782	-9.81113	-8.45429
mobley_486214	-6.96	21	-156.467	-156.269	-4.56157	-156.489	-93.1398	-14599.8	-14599.5	-99.1672	-99.0151	-14601.1	-14601.3	-4.96109	-5.07621	-3.58103
mobley_4883284	-5.49	14	-99.4014	-99.2254	-4.05826	-99.4033	-128.019	-7826.28	-7826.05	-145.99	-145.757	-7826.86	-7827.09	-5.2786	-4.10282	-5.27288
mobley_4884177	-4.59	17	-116.488	-116.346	-3.26804	-116.49	-113.492	-8895.84	-8895.65	-121.057	-121.03	-8896.51	-8896.68	-4.34873	-3.32439	-3.98133
mobley_4893032	-3.52	15	-93.2914	-93.1424	-3.43644	-93.2947	-208.571	-6821.98	-6821.83	-61.36	-61.4132	-6822.47	-6822.62	-3.6151	-3.51124	-3.56654
mobley_4924862	-2.13	20	-128.266	-128.029	-5.46237	-128.276	-251.205	-10513	-10512.9	-74.6883	-74.5388	-10513.9	-10514	-2.57895	-5.68493	-1.74562
mobley_49274	0.6	19	-113.437	-113.493	1.29333	-113.438	-103.371	-7453.54	-7453.53	-122.033	-121.682	-7454.15	-7454.11	-0.222054	1.25949	0.704656
mobley_4934872	-5.23	30	-208.759	-208.591	-3.8731	-208.781	-221.866	-17809.5	-17809.3	-70.5442	-70.4455			-4.81544	-4.38823
mobley_4936555	-6.78	33	-251.434	-251.234	-4.61676	-251.442	-99.6068	-21384.9	-21384.7	-147.722	-147.359			-5.49672	-4.79654
mobley_4964807	-5.99	13	-103.594	-103.403	-4.40383	-103.619	-97.9868	-12867.2	-12866.9	-156.494	-156.275	-12868.6	-12868.8	-6.91882	-4.9738	-4.95389
mobley_5003962	-11.53	26	-222.342	-221.888	-10.4737	-222.358	-126.683	-20249.1	-20248.6	-123.698	-123.287			-11.2303	-10.8499
mobley_5026370	-6.02	12	-99.829	-99.6093	-5.06701	-99.8319	-128.217	-9265.94	-9265.67	-128.198	-127.922	-9266.82	-9267.07	-6.25045	-5.13388	-5.93599
mobley_5056289	-3.3	16	-98.1693	-97.9898	-4.14095	-98.1842	-139.034	-7395.66	-7395.55	-146.741	-146.499	-7396.19	-7396.29	-2.50625	-4.48392	-2.28337
mobley_5063386	-4.58	15	-127.027	-126.691	-7.76428	-127.036	-132.321	-13931.7	-13931.4	-122.012	-121.823	-13933.1	-13933.5	-7.6781	-7.96362	-8.08972
mobley_5072416	-6.12	18	-128.382	-128.221	-3.72985	-128.39	-172.976	-10942.7	-10942.5	-74.977	-75.0763	-10943.7	-10943.8	-4.74089	-3.89399	-3.92669
mobley_5079234	-4.21	24	-139.189	-139.037	-3.50135	-139.194	-61.9438	-9568.48	-9568.32	-126.978	-127.07	-9569.01	-9569.13	-3.72162	-3.60174	-2.72082
mobley_5094777	-1.46	19	-132.46	-132.321	-3.20789	-132.461	-121.738	-9496.27	-9496.23	-156.171	-156.1	-9497.18	-9497.25	-1.10177	-3.22064	-1.58333
mobley_5110043	-2.63	24	-173.122	-172.977	-3.32758	-173.122	-75.0753	-12640	-12640	-144.253	-144.346	-12641.2	-12641.3	-1.63215	-3.3463	-1.58541
mobley_511661	0.56	10	-61.866	-61.9442	1.80414	-61.8665	-111.745	-4244.61	-4244.64	-104.094	-103.941	-4244.98	-4244.95	0.602711	1.79124	0.727323
mobley_5123639	-3.73	21	-121.914	-121.742	-3.9648	-121.92	-172.964	-8498.83	-8498.66	-127.399	-127.231	-8499.25	-8499.4	-3.94968	-4.09891	-3.26558
mobley_5157661	2.3	14	-74.9909	-75.0754	1.94861	-74.9911	-119.517	-4311.94	-4312.02	-115.933	-115.68	-4312.26	-4312.16	1.96407	1.94354	2.157
mobley_5220185	-5.45	16	-111.957	-111.752	-4.72014	-111.969	-103.139	-9332.27	-9332.01	-168.818	-168.603	-9332.98	-9333.23	-6.05564	-4.99517	-5.76172
mobley_5263791	-2.4	24	-173.1	-172.964	-3.12552	-173.101	-115.409	-12639.9	-12639.8	-121.051	-121.04	-12641.1	-12641.1	-1.73939	-3.15241	-0.790035
mobley_52782	-5.73	14	-119.501	-119.552	1.18274	-119.539	-133.411	-17394.1	-17394	-144.857	-144.692	-17396.4	-17396.5	-2.89781	0.31993	-1.78904
mobley_5310099	1.58	18	-103.062	-103.14	1.78186	-103.063	-110.956	-6417.82	-6417.88	-196.162	-195.984	-6418.32	-6418.23	1.35819	1.76817	2.03628
mobley_5311804	-6.62	16	-115.724	-115.412	-7.18757	-115.727	-138.314	-9436.51	-9436.21	-92.3755	-92.4444	-9437.19	-9437.47	-6.96171	-7.26568	-6.4279
mobley_5326154	-3.45	20	-133.552	-133.424	-2.95733	-133.566	-92.4426	-9965.25	-9965.12	-178.474	-178.218	-9966.05	-9966.19	-3.19592	-3.27968	-3.08754
mobley_5346580	-3.11	19	-116.09	-115.965	-2.8734	-116.101	-167.649	-8465.92	-8465.75	-98.1874	-97.9932	-8466.49	-8466.57	-3.77522	-3.13467	-2.0076
mobley_5390332	-2.83	17	-111.118	-110.965	-3.5161	-111.128	-145.744	-9443.39	-9443.25	-99.1629	-98.9931	-9444.22	-9444.31	-3.17144	-3.75028	-2.03231
mobley_5445548	-0.3	21	-138.341	-138.316	-0.592294	-138.342	-172.973	-9529.13	-9529.11	-98.3599	-98.1663	-9529.98	-9529.98	-0.370934	-0.604647	-0.0860429
mobley_5449201	2.3	17	-92.3407	-92.4427	2.35202	-92.3409	-82.6738	-5381.71	-5381.8	-109.655	-109.738	-5382.1	-5381.99	2.03115	2.34869	2.43609
mobley_5467162	-5.91	25	-167.942	-167.652	-6.68609	-167.945	-127.711	-12646.3	-12646.1	-121.828	-121.667	-12647.2	-12647.4	-4.64223	-6.75116	-4.22282
mobley_5471704	-2.21	23	-145.975	-145.755	-5.08101	-145.987	-116.65	-11583.2	-11583	-77.0227	-76.6631	-11584.1	-11584.3	-3.33824	-5.34728	-2.65243
mobley_547634	-2.78	24	-173.119	-172.976	-3.30652	-173.12	-134.082	-12640	-12640	-234.527	-233.821	-12641.2	-12641.3	-1.93741	-3.32293	-1.24958
mobley_5499659	-8.41	12	-83.1305	-82.679	-10.4117	-83.1364	-186.534	-7225.75	-7225.4	-127.073	-127.177	-7226.16	-7226.47	-7.95151	-10.5488	-7.14151
mobley_550662	-4.42	20	-127.841	-127.734	-2.45374	-127.865	-80.9826	-11522.2	-11522	-132.39	-132.229	-11523.2	-11523.3	-3.02475	-3.00534	-2.04479
mobley_5518547	-5.57	17	-116.82	-116.652	-3.87847	-116.822	-18.6001	-8896.15	-8895.94	-96.4631	-96.507	-8896.83	-8897.06	-4.7724	-3.92528	-5.23947
mobley_5571660	-5.21	20	-134.306	-134.084	-5.10307	-134.308	-172.985	-9966.11	-9965.91	-122.636	-122.547	-9966.86	-9967	-4.46357	-5.15251	-3.22921
mobley_5600967	-11.01	26	-186.906	-186.576	-7.61415	-186.946	-96.4909	-16166.6	-16166.2	-190.447	-190.451	-16167.9	-16168.1	-8.93155	-8.53397	-6.27898
mobley_5627459	-2.86	13	-81.1081	-80.9924	-2.6685	-81.1179	-52.7689	-6325.93	-6325.79	-104.43	-104.26	-6326.38	-6326.5	-3.27813	-2.89424	-2.85194
mobley_5631798	-4.29	4	-18.7808	-18.601	-4.14599	-18.7816	-83.0387	-1539.37	-1539.22	-76.9447	-76.5355	-1539.27	-1539.42	-3.42683	-4.16278	-3.4346
mobley_5665561	-2.47	24	-173.156	-172.986	-3.93625	-173.157	-132.219	-12640	-12639.9	-155.631	-155.57	-12641.2	-12641.3	-1.67155	-3.95538	-0.920692
mobley_5690766	1.01	16	-96.4589	-96.4966	0.867732	-96.4571	-156.433	-6384.12	-6384.12	-251.472	-251.278	-6384.64	-6384.59	0.111451	0.909407	1.07783
mobley_5692472	-4.29	10	-52.8648	-52.7806	-1.94213	-52.8771	-104.292	-3678.36	-3678.19	-127.205	-127.02	-3678.42	-3678.56	-3.76468	-2.22592	-3.38713
mobley_5732611	-10.27	12	-83.5418	-83.0444	-11.4695	-83.5473	-80.9478	-7226.11	-7225.72	-86.6869	-86.6577	-7226.5	-7226.85	-8.88611	-11.5957	-8.16716
mobley_5747188	-3.58	17	-132.377	-132.226	-3.48187	-132.385	-103.697	-12954.5	-12954.4	-168.27	-168.146	-12956	-12956	-2.68339	-3.66107	-1.74536
mobley_5747981	-5.73	24	-156.681	-156.47	-4.86675	-156.717	-133.536	-14638.4	-14638.2	-98.1797	-97.9571	-14639.7	-14639.9	-6.06049	-5.71093	-4.17106
mobley_5759258	-4.57	18	-104.462	-104.296	-3.82384	-104.466	-133.156	-7428.84	-7428.66	-69.2155	-69.1733	-7429.22	-7429.36	-4.05103	-3.92468	-3.40568
mobley_5816127	-6.62	13	-81.3075	-80.9639	-7.92231	-81.327	-190.45	-7335.76	-7335.42	-116.532	-116.405	-7336.11	-7336.4	-7.74649	-8.37259	-6.85018
mobley_5852491	1.59	18	-103.71	-103.697	-0.295495	-103.71	-128.411	-6418.57	-6418.64	-139.194	-139.038	-6419.09	-6419.01	1.56165	-0.302005	1.7582
mobley_5857	-5.72	17	-133.699	-133.539	-3.69176	-133.702	-144.78	-10936.7	-10936.5	-115.849	-115.741	-10937.7	-10938	-5.41807	-3.75665	-5.25261
mobley_5880265	-6.25	22	-133.521	-133.172	-8.03066	-133.538	-109.745	-10545.3	-10545	-150.577	-150.482	-10545.9	-10546.2	-7.61689	-8.43444	-6.29108
mobley_588781	-0.04	30	-190.445	-190.451	0.120661	-190.446	-127.985	-12738.6	-12738.6	-179.722	-179.527	-12739.7	-12739.6	-0.070176	0.0962452	1.24949
mobley_5890803	-2.44	20	-128.582	-128.422	-3.69361	-128.592	-104.266	-10513.3	-10513.2	-122.079	-121.739	-10514.3	-10514.4	-3.50175	-3.9316	-2.33316
mobley_5917842	-5.8	20	-144.985	-144.789	-4.52608	-144.992	-98.9675	-12553.3	-12553.1	-116.54	-116.355	-12554.4	-12554.6	-3.90454	-4.70135	-3.74926
mobley_5935995	2.51	20	-109.664	-109.745	1.85638	-109.664	-103.723	-6451.6	-6451.7	-127.548	-127.369	-6452.07	-6451.95	2.28974	1.85218	2.94949
mobley_5948990	-7.37	16	-128.131	-128.025	-2.43459	-128.125	-122.539	-13391.5	-13391.2	-157.484	-157.273	-13392.9	-13393.1	-5.79949	-2.29785	-5.15451
mobley_5973402	-4.42	18	-104.443	-104.27	-3.98322	-104.449	-143.947	-7428.86	-7428.68	-175.282	-175.016	-7429.23	-7429.38	-3.97883	-4.10764	-3.50819
mobley_5977084	-4.77	14	-99.1008	-98.9697	-3.02402	-99.103	-127.906	-7826.02	-7825.82	-138.425	-138.419	-7826.62	-7826.8	-4.52108	-3.07332	-4.23035
mobley_6006813	-3.09	16	-103.88	-103.732	-3.4131	-103.889	-33.5619	-9877.19	-9877.05	-150.651	-150.417	-9878.1	-9878.26	-3.41835	-3.6138	-3.74057
mobley_6060301	-3.95	22	-122.628	-122.546	-1.90108	-122.635	-178.473	-7957.99	-7957.84	-151.457	-151.181	-7958.37	-7958.49	-3.44659	-2.06144	-2.82461
mobley_6081058	-3.43	23	-144.081	-143.965	-2.67625	-144.097	-127.054	-10571.7	-10571.6	-83.1367	-82.6793	-10572.4	-10572.6	-4.06908	-3.03199	-2.51709
mobley_6082662	-9.82	16	-128.322	-127.965	-8.23171	-128.349	-186.541	-13391.6	-13391.2	-85.8142	-85.887	-13392.8	-13393.1	-8.65006	-8.86407	-6.94648
mobley_6091882	1.28	6	-33.4753	-33.562	2.0003	-33.4755	-104.959	-2138.41	-2138.46	-133.149	-132.871	-2138.59	-2138.54	1.19635	1.99573	1.19514
mobley_6102880	-2.87	23	-178.634	-178.479	-3.58859	-178.638	-112.047	-14653.4	-14653.3	-115.258	-115.125	-14654.9	-14655	-2.45578	-3.6644	-2.43076
mobley_6175884	-4.27	17	-127.188	-127.066	-2.82466	-127.2	-157.278	-10473.4	-10473.2	-222.332	-221.998	-10474.4	-10474.6	-4.39086	-3.08117	-4.23762
mobley_6201330	-9.37	25	-186.863	-186.553	-7.15234	-186.876	-63.4837	-16708	-16707.7	-130.806	-130.864	-16709.5	-16709.8	-8.24052	-7.43326	-6.93505
mobley_6232400	-7.1	13	-105.189	-104.968	-5.10232	-105.2	-116.38	-9839.96	-9839.64	-80.6706	-80.5085	-9840.79	-9841.1	-7.46991	-5.34572	-6.93742
mobley_6239320	-18.06	12	-112.693	-112.079	-14.1639	-112.723	-99.2251	-13774.1	-13773.4	-97.5845	-97.5938	-13775.1	-13775.7	-15.4654	-14.8557	-14.3945
mobley_6248915	-3.65	28	-157.361	-157.285	-1.75415	-157.368	-156.252	-10097.6	-10097.5	-128.592	-128.422	-10098.2	-10098.3	-3.13338	-1.91712	-2.15391
mobley_6266306	-5.56	11	-63.708	-63.4985	-4.83032	-63.7234	-122.581	-4714.53	-4714.29	-111.128	-110.966	-4714.69	-4714.91	-5.35072	-5.18557	-5.10163
mobley_6303022	-4.73	17	-116.54	-116.383	-3.622	-116.543	-116.372	-8895.87	-8895.68	-69.8541	-69.6531	-8896.53	-8896.69	-4.45699	-3.68223	-3.62537
mobley_6309289	-5.11	17	-99.4009	-99.2368	-3.785	-99.4145	-189.837	-6855.2	-6855.02	-190.104	-189.838	-6855.55	-6855.71	-3.96583	-4.09901	-3.69742
mobley_632905	-4.4	21	-156.51	-156.269	-5.56218	-156.527	-138.386	-13590.2	-13590	-116.168	-115.929	-13591.4	-13591.7	-6.22487	-5.95443	-5.61475
mobley_6353617	-8.26	16	-122.832	-122.592	-5.52668	-122.843	-138.337	-10910.1	-10909.7	-122.399	-122.349	-10911	-10911.3	-7.96944	-5.77362	-7.53603
mobley_63712	-3.88	20	-116.55	-116.384	-3.83411	-116.566	-163.174	-7924.83	-7924.7	-111.645	-111.237	-7925.31	-7925.4	-3.03258	-4.18815	-1.99513
mobley_637522	-3.95	24	-190.103	-189.838	-6.10739	-190.104	-81.5163	-14680.6	-14680.5	-168.399	-168.249	-14682	-14682.1	-3.21819	-6.13281	-3.2527
mobley_6416775	2.13	24	-138.425	-138.387	-0.883025	-138.425	-74.5189	-8558.21	-8558.29	-58.7088	-58.4994	-8558.89	-8558.77	1.93231	-0.887022	2.62782
mobley_6430250	-0.53	21	-138.355	-138.338	-0.393803	-138.356	-115.093	-9529.13	-9529.1	-86.6716	-86.6044	-9529.97	-9529.96	-0.518484	-0.414198	0.170219
mobley_6456034	-1.69	26	-163.301	-163.187	-2.64087	-163.313	-145.789	-12653	-12652.9	-121.921	-121.744	-12654.1	-12654.1	-2.63398	-2.90766	-0.818247
mobley_646007	-5.48	14	-81.7453	-81.5278	-5.01446	-81.7589	-228.131	-5785.14	-5784.95	-80.9406	-80.8435	-5785.44	-5785.6	-4.42932	-5.32842	-3.86066
mobley_6497672	-4.22	11	-74.6715	-74.5385	-3.06568	-74.6882	-63.6393	-6292.47	-6292.27	-208.785	-208.604	-6292.9	-6293.06	-4.77748	-3.45035	-3.63616
mobley_6571751	0.67	19	-115.083	-115.094	0.255815	-115.083	-35.6213	-7455.12	-7455.15	-93.7639	-93.5904	-7455.73	-7455.71	0.643552	0.247401	0.506295
mobley_6619554	-2.49	23	-145.943	-145.801	-3.27272	-145.954	-91.7347	-11583.2	-11583	-121.074	-121.065	-11584.1	-11584.2	-3.32089	-3.52625	-1.71432
mobley_6620221	-9.61	31	-228.685	-228.171	-11.8447	-228.724	-92.3796	-20321.3	-20320.9	-145.971	-145.792			-9.72189	-12.7545
mobley_6632459	-3.43	10	-63.7439	-63.6497	-2.17052	-63.7555	-133.12	-5256.11	-5255.94	-127.036	-126.691	-5256.44	-5256.59	-3.77999	-2.43997	-3.44956
mobley_6714389	-4.55	7	-35.7616	-35.6274	-3.09586	-35.7673	-122.622	-2608.8	-2608.63	-144.382	-144.472	-2608.76	-2608.94	-3.82722	-3.22751	-4.137
mobley_6727159	-8.18	12	-92.0099	-91.7588	-5.79216	-92.0299	-109.808	-11830.3	-11830.1	-114.652	-114.62	-11831.5	-11831.8	-6.6476	-6.2534	-6.41913
mobley_6739648	-5.06	14	-92.6936	-92.387	-7.07045	-92.702	-93.4441	-8372.49	-8372.26	-138.82	-138.815	-8373.11	-8373.37	-5.31316	-7.26433	-6.04674
mobley_6743808	-6.5	19	-133.367	-133.123	-5.6269	-133.37	-170.812	-10506.7	-10506.5	-74.9911	-75.0755	-10507.5	-10507.7	-5.14207	-5.69807	-4.37959
mobley_6794076	-7.62	16	-122.856	-122.632	-5.14939	-122.865	-144.471	-10910	-10909.7	-110.923	-110.636	-10910.9	-10911.2	-7.89968	-5.36839	-7.09253
mobley_6812653	2.48	20	-109.709	-109.808	2.29304	-109.709	-69.1673	-6451.53	-6451.62	-103.903	-103.451	-6452	-6451.88	2.19081	2.28809	2.75438
mobley_6854178	-2.02	14	-93.6811	-93.4552	-5.20867	-93.6911	-81.8924	-8373.49	-8373.38	-155.716	-155.711	-8374.24	-8374.33	-2.61738	-5.43997	-1.95941
mobley_6861308	-9.13	24	-171.151	-170.916	-5.41147	-171.192	-93.6852	-14556.7	-14556.3	-104.042	-104.035	-14557.8	-14558.2	-10.0407	-6.35631	-8.10288
mobley_6896128	2.97	26	-144.381	-144.471	2.08818	-144.381	-157.254	-8591.17	-8591.28	-173.101	-172.966	-8591.8	-8591.65	2.63684	2.08155	3.51558
mobley_6911232	-2.1	12	-69.2088	-69.1732	-0.82187	-69.2154	-111.161	-5288.68	-5288.63	-156.56	-156.406	-5289.06	-5289.11	-1.1609	-0.973524	-0.994138
mobley_6917738	-6.55	14	-82.1108	-81.9041	-4.76638	-82.1246	-116.402	-6795.1	-6794.82	-94.0351	-93.3717	-6795.38	-6795.66	-6.50022	-5.08468	-6.47226
mobley_6973347	-2.94	14	-93.8674	-93.6963	-3.94718	-93.8799	-133.09	-8373.71	-8373.54	-98.4738	-98.239	-8374.44	-8374.57	-3.79529	-4.23447	-3.10386
mobley_6978427	-3.3	24	-157.474	-157.27	-4.68879	-157.481	-115.992	-12620.1	-12620	-92.0302	-91.8928	-12621.2	-12621.3	-2.97461	-4.85818	-1.57454
mobley_6981465	-2.64	17	-111.36	-111.174	-4.29668	-111.372	-51.6913	-9443.65	-9443.5	-77.6175	-77.2273	-9444.47	-9444.58	-3.30402	-4.56703	-2.54717
mobley_6988468	-4.33	17	-116.524	-116.404	-2.76069	-116.531	-190.18	-8895.89	-8895.72	-171.201	-170.923	-8896.61	-8896.74	-3.7204	-2.93635	-3.02998
mobley_7009711	-6.27	19	-133.372	-133.093	-6.41898	-133.375	-150.271	-10506.7	-10506.5	-227.131	-226.765	-10507.6	-10507.7	-4.92929	-6.50436	-4.32112
mobley_7010316	-5.46	19	-116.266	-115.998	-6.17478	-116.27	-109.789	-8466.09	-8465.88	-204.253	-203.924	-8466.58	-8466.77	-4.78741	-6.2789	-4.51884
mobley_7015518	-1.91	9	-51.7232	-51.6964	-0.619597	-51.7296	-105.172	-4218.73	-4218.68	-166.974	-166.855	-4219.02	-4219.05	-1.03418	-0.766177	-0.831688
mobley_7017274	-3.88	24	-190.446	-190.181	-6.11159	-190.447	-126.917	-14680.9	-14680.8	-105.193	-104.98	-14682.4	-14682.5	-3.34835	-6.13108	-2.3016
mobley_7039935	-7.67	19	-150.568	-150.274	-6.79382	-150.57	-139.909	-12547.5	-12547.2	-99.8376	-99.5827	-12548.6	-12548.8	-6.11153	-6.8399	-5.09353
mobley_7106722	2.51	20	-109.684	-109.79	2.42946	-109.684	-129.41	-6451.55	-6451.65	-144.993	-144.789	-6452.03	-6451.91	2.30215	2.42435	2.79319
mobley_7142697	-4.09	19	-105.266	-105.178	-2.02848	-105.273	-104.367	-6888.17	-6888.01	-129.024	-128.603	-6888.47	-6888.61	-3.59815	-2.18754	-3.16178
mobley_7176290	-9.62	15	-127.263	-126.925	-7.79839	-127.272	-30.3342	-13932	-13931.7	-121.43	-121.353	-13933.4	-13933.7	-7.121	-8.00739	-6.37993
mobley_718988	-3.79	25	-139.995	-139.916	-1.8301	-140.002	-115.121	-9027.81	-9027.67	-120.425	-120.505	-9028.27	-9028.37	-3.28661	-1.9895	-2.49164
mobley_7203421	-9.31	21	-129.881	-129.466	-9.55658	-129.913	-132.23	-9973.17	-9972.76	-28.545	-28.4946	-9973.65	-9973.98	-9.41735	-10.2973	-7.46966
mobley_7227357	-4.35	18	-104.548	-104.373	-4.04011	-104.556	-69.6483	-7428.96	-7428.8	-91.6032	-91.2397	-7429.38	-7429.5	-3.73325	-4.22769	-2.89228
mobley_7261305	-9.3	6	-30.5607	-30.3459	-4.95543	-30.5702	-155.976	-3044.62	-3044.38	-92.3228	-92.4177	-3044.58	-3044.85	-5.48649	-5.17421	-6.32546
mobley_7295828	-2.45	16	-115.254	-115.125	-2.975	-115.258	-186.473	-9436.14	-9436.04	-96.7436	-96.7446	-9437.03	-9437.11	-2.14562	-3.07426	-1.83613
mobley_7298388	-3.45	17	-132.399	-132.242	-3.61277	-132.408	-168.589	-12954.6	-12954.5	-269.025	-268.57	-12956.1	-12956.2	-2.35681	-3.83875	-2.11413
mobley_7326982	-4.74	12	-69.8497	-69.6529	-4.53627	-69.854	-186.194	-5289.36	-5289.16	-77.8346	-77.3798	-5289.57	-5289.76	-4.42236	-4.63618	-4.39533
mobley_7364468	-5.18	24	-156.247	-155.997	-5.77438	-156.264	-139.951	-11609.4	-11609.2	-184.854	-184.737	-11610.2	-11610.4	-6.04689	-6.16626	-3.89838
mobley_7378987	-12.64	24	-186.985	-186.504	-11.0809	-187.01	-110.688	-18514.9	-18514.4	-113.439	-113.493	-18516.5	-18517.1	-12.5523	-11.6555	-13.3018
mobley_7393673	-5.33	22	-168.804	-168.603	-4.63269	-168.817	-150.195	-15637.5	-15637.3	-59.6052	-59.1515	-15639.1	-15639.2	-4.58336	-4.94172	-3.36578
mobley_7415647	-11.95	24	-186.564	-186.247	-7.29664	-186.605	-127.221	-18615	-18614.7	-262.073	-261.582	-18616.9	-18617.1	-9.05311	-8.23589	-6.40106
mobley_7417968	-5.31	21	-140.293	-139.969	-7.45922	-140.312	-41.0469	-12560	-12559.7	-51.7589	-51.5824	-12561.1	-12561.3	-6.61301	-7.8915	-5.87691
mobley_7455579	-2.22	17	-110.916	-110.699	-5.00715	-110.926	-121.347	-9443.23	-9443.12	-133.423	-133.295	-9444.05	-9444.12	-2.54716	-5.23978	-1.55898
mobley_7463799	-6.92	22	-150.461	-150.2	-6.00501	-150.466	-128.233	-11576.2	-11576	-132.409	-132.242	-11577.1	-11577.3	-6.60984	-6.13016	-5.71616
mobley_7497999	-4.58	17	-127.388	-127.23	-3.62664	-127.399	-111.042	-10473.6	-10473.4	-87.1812	-87.0353	-10474.5	-10474.7	-5.07395	-3.88697	-4.67514
mobley_7532833	-3.88	6	-41.2381	-41.0494	-4.35319	-41.2405	-121.705	-3612.54	-3612.35	-132.738	-132.627	-3612.76	-3612.97	-4.25879	-4.40874	-4.89828
mobley_7542832	-1.16	21	-121.422	-121.353	-1.6072	-121.43	-121.672	-8498.26	-8498.22	-121.933	-121.749	-8498.88	-8498.89	-1.078	-1.77318	-0.268983
mobley_755351	-7.29	18	-128.513	-128.238	-6.34541	-128.519	-65.5458	-10942.9	-10942.6	-110.286	-110.176	-10943.8	-10944	-6.10963	-6.48992	-5.36407
mobley_7573149	-2.79	17	-111.229	-111.054	-4.03034	-111.24	-76.5136	-9443.52	-9443.36	-128.15	-128.038	-9444.33	-9444.47	-3.69239	-4.28268	-3.14466
mobley_7610437	-3.88	21	-121.848	-121.711	-3.16703	-121.858	-116.333	-8498.77	-8498.63	-144.219	-144.063	-8499.27	-8499.37	-3.26375	-3.38939	-2.20409
mobley_7688753	-9.52	15	-122.022	-121.682	-7.84168	-122.033	-86.006	-11450.8	-11450.4	-98.8008	-98.5787	-11451.7	-11452.1	-8.85989	-8.10059	-8.10541
mobley_7735340	-9.63	9	-66.0624	-65.5503	-11.8113	-66.0676	-133.098	-6156.15	-6155.73	-116.676	-116.514	-6156.42	-6156.8	-9.61537	-11.9306	-8.86083
mobley_7758918	-6.46	11	-76.9251	-76.5353	-8.99057	-76.9445	-157.057	-7304.29	-7303.85	-133.21	-133.11	-7304.63	-7305.01	-10.1816	-9.43627	-8.83081
mobley_7774695	-4.69	17	-116.515	-116.335	-4.15018	-116.518	-114.795	-8895.77	-8895.59	-115.692	-115.495	-8896.46	-8896.66	-4.22337	-4.21056	-4.6571
mobley_778352	1.31	15	-85.9538	-86.0068	1.22043	-85.9543	-155.568	-5348.19	-5348.24	-63.7556	-63.6498	-5348.62	-5348.52	1.13484	1.20985	2.19461
mobley_7859387	-2.67	22	-133.199	-133.109	-2.06555	-133.209	-203.91	-9535.38	-9535.25	-116.104	-115.967	-9536.03	-9536.13	-3.17418	-2.30839	-2.22532
mobley_7860938	-3.24	28	-157.113	-157.072	-0.958345	-157.127	-150.755	-10097.4	-10097.3	-132.462	-132.325	-10098	-10098	-2.54085	-1.28711	-0.482362
mobley_7869158	-1.82	17	-114.785	-114.812	0.630068	-114.801	-111.049	-11923.1	-11923.1	-123.563	-123.131	-11924.4	-11924.4	-0.133759	0.255651	-0.88192
mobley_7893124	-0.44	24	-155.63	-155.569	-1.38602	-155.63	-121.739	-10598.9	-10598.9	-147.505	-147.003	-10599.8	-10599.8	-0.210969	-1.40178	0.320715
mobley_7912193	-8.72	28	-204.24	-203.923	-7.31638	-204.253	-104.283	-17777.9	-17777.5	-120.552	-120.649	-17779.4	-17779.7	-8.14593	-7.60067	-6.68235
mobley_7913234	-5.73	25	-150.991	-150.763	-5.27418	-151.006	-121.731	-11615.3	-11615.1	-173.123	-172.978	-11616.1	-11616.3	-4.75634	-5.60581	-4.1763
mobley_7943327	-2.68	17	-111.222	-111.06	-3.71729	-111.232	-86.2907	-9443.53	-9443.37	-98.4801	-98.3811	-9444.36	-9444.47	-3.58381	-3.95502	-2.36701
mobley_7977115	-4.06	21	-121.924	-121.746	-4.09933	-121.932	-76.629	-8498.78	-8498.63	-186.951	-186.584	-8499.28	-8499.39	-3.54718	-4.2797	-2.65836
mobley_7983227	-4.42	18	-104.443	-104.29	-3.54504	-104.449	-59.9632	-7428.83	-7428.68	-114.969	-114.816	-7429.24	-7429.37	-3.32202	-3.66587	-2.81346
mobley_7988076	-8.83	15	-122.084	-121.747	-7.78244	-122.099	-221.983	-11450.9	-11450.5	-51.7297	-51.6964	-11451.8	-11452.2	-9.45376	-8.12243	-8.73651
mobley_8006582	1.2	15	-86.3243	-86.2906	-0.775603	-86.3244	-62.8046	-5348.69	-5348.74	-155.159	-155.243	-5349.13	-5349.09	1.15432	-0.778869	1.02058
mobley_8011706	-7.81	12	-76.9871	-76.6625	-7.48508	-77.0221	-120.973	-6762.93	-6762.63	-93.2948	-93.1428	-6763.26	-6763.5	-6.76449	-8.2927	-5.45573
mobley_8048190	-9.71	9	-60.4585	-60.005	-10.4568	-60.4918	-93.8667	-5693.91	-5693.45	-127.005	-127.136	-5694.05	-5694.46	-10.4016	-11.2257	-9.44147
mobley_8052240	-9.44	26	-222.316	-221.997	-7.35333	-222.332	-75.762	-20249.1	-20248.7	-103.889	-103.732			-8.21548	-7.71047
mobley_8118832	-5.03	10	-63.0497	-62.8094	-5.54098	-63.0533	-44.0719	-5255.41	-5255.2	-133.371	-133.182	-5255.69	-5255.9	-4.94163	-5.62501	-5.0255
mobley_8127829	-0.79	18	-120.989	-120.974	-0.356937	-120.99	-69.0135	-8459.29	-8459.26	-114.69	-114.667	-8460.06	-8460.08	-0.646088	-0.376044	-0.449662
mobley_820789	-6.35	14	-94.2799	-93.8881	-9.03534	-94.2981	-115.991	-8374.1	-8373.67	-104.557	-104.373	-8374.52	-8374.89	-9.93537	-9.45624	-8.75536
mobley_8221999	-3.64	12	-75.9409	-75.7647	-4.06289	-75.9433	-87.623	-5752.16	-5752	-155.726	-155.592	-5752.57	-5752.74	-3.76236	-4.11842	-3.95875
mobley_8260524	-0.48	7	-44.0257	-44.0727	1.0823	-44.0264	-77.3496	-3174.27	-3174.24	-76.4234	-76.2264	-3174.54	-3174.59	-0.838792	1.06748	-1.15529
mobley_8320545	-3.71	10	-69.1923	-69.0218	-3.93197	-69.2002	-127.148	-7737.55	-7737.39	-144.097	-143.968	-7738.32	-7738.49	-3.71339	-4.11586	-4.04894
mobley_8337977	-3.05	19	-116.154	-116.005	-3.44029	-116.167	-122.07	-8465.94	-8465.75	-152.038	-151.697	-8466.47	-8466.6	-4.4101	-3.72517	-2.99898
mobley_8426916	-4.07	16	-87.6543	-87.6381	-0.374221	-87.6661	-120.647	-5818.12	-5817.99	-205.303	-204.785	-5818.38	-5818.48	-3.0461	-0.646462	-2.25826
mobley_8427539	-9.4	12	-77.8064	-77.3796	-9.84225	-77.8345	-98.37	-6763.7	-6763.28	-155.738	-155.722	-6763.96	-6764.33	-9.6009	-10.4891	-8.50788
mobley_8436428	2.83	23	-127.042	-127.148	2.43645	-127.042	-145.78	-7521.42	-7521.53	-133.387	-133.192	-7521.96	-7521.82	2.5495	2.42906	3.12486
mobley_8449031	-3.22	22	-122.059	-122.088	0.671166	-122.082	-130.863	-7957.45	-7957.38	-86.5338	-86.3804	-7957.91	-7957.9	-1.54241	0.151743	0.164695
mobley_8467917	1.68	21	-120.55	-120.648	2.25128	-120.551	-110.618	-7487.75	-7487.81	-109.624	-109.724	-7488.32	-7488.21	1.39464	2.22919	2.51235
mobley_8492526	-3.03	16	-98.4695	-98.3808	-2.04608	-98.4799	-81.0095	-7395.74	-7395.59	-178.639	-178.48	-7396.24	-7396.37	-3.48132	-2.28652	-2.96377
mobley_8514745	-2.51	23	-145.959	-145.792	-3.85443	-145.97	-128.415	-11583.2	-11583	-103.619	-103.408	-11584.1	-11584.2	-3.41762	-4.11482	-2.46746
mobley_8522124	0.71	22	-130.804	-130.864	1.37485	-130.806	-127.177	-8523.36	-8523.36	-122.052	-121.749	-8524.04	-8524	-0.061743	1.34173	1.03945
mobley_8558116	-6.32	18	-110.903	-110.636	-6.14942	-110.923	-127.077	-8901.7	-8901.42	-156.72	-156.479	-8902.2	-8902.46	-6.38428	-6.61786	-5.90331
mobley_8573194	-3.18	13	-81.1143	-81.0195	-2.18645	-81.1255	-115.676	-6325.92	-6325.76	-116.492	-116.347	-6326.34	-6326.48	-3.6182	-2.44466	-3.27632
mobley_859464	-2.36	20	-128.618	-128.426	-4.42801	-128.63	-122.451	-10513.4	-10513.2	-138.499	-138.477	-10514.3	-10514.4	-3.31152	-4.70466	-2.40152
mobley_8614858	2.67	23	-127.073	-127.177	2.40993	-127.073	-98.6359	-7521.35	-7521.45	-157.368	-157.286	-7521.9	-7521.77	2.3437	2.40163	3.09545
mobley_8668219	2.52	23	-126.964	-127.078	2.60929	-126.965	-116.477	-7521.36	-7521.47	-144.439	-144.548	-7521.89	-7521.76	2.50721	2.60395	2.92836
mobley_8691603	-5.49	16	-115.93	-115.679	-5.79094	-115.932	-93.3184	-9436.82	-9436.59	-92.341	-92.4428	-9437.57	-9437.78	-5.28697	-5.8391	-4.97234
mobley_8705848	-3.22	22	-122.414	-122.461	1.07649	-122.431	-99.5797	-7957.87	-7957.78	-195.316	-195.136	-7958.3	-7958.35	-1.98988	0.694422	-1.35636
mobley_8739734	-3.24	16	-98.7783	-98.6487	-2.98769	-98.7907	-79.3653	-7396.08	-7395.9	-104.449	-104.273	-7396.59	-7396.71	-4.10869	-3.27515	-2.90348
mobley_8746821	-4.82	17	-116.592	-116.481	-2.53762	-116.593	-115.487	-8896.01	-8895.83	-87.099	-86.9261	-8896.71	-8896.86	-4.05713	-2.56864	-3.51587
mobley_8754702	-2.48	14	-93.531	-93.3288	-4.66238	-93.5404	-145.821	-8373.37	-8373.24	-112.723	-112.079	-8374.11	-8374.2	-2.9334	-4.8789	-2.20733
mobley_8764620	-6.75	12	-99.8344	-99.5826	-5.80741	-99.8375	-104.971	-9266	-9265.7	-103.614	-103.602	-9266.84	-9267.12	-6.78463	-5.87894	-6.52155
mobley_8765203	0.68	13	-79.3132	-79.3658	1.21241	-79.3138	-155.71	-5314.55	-5314.59	-64.1105	-63.9341	-5315	-5314.94	0.874024	1.19934	1.36713
mobley_8785107	-2.92	19	-115.685	-115.493	-4.41278	-115.691	-116.461	-8465.64	-8465.54	-150.571	-150.274	-8466.25	-8466.34	-2.30083	-4.56425	-2.07053
mobley_8789864	-6.4	21	-146.051	-145.85	-4.6252	-146.077	-80.5013	-14032.1	-14031.8	-99.1032	-98.9731	-14033.3	-14033.6	-7.26415	-5.24015	-6.98229
mobley_8798016	-7	13	-105.185	-104.98	-4.72715	-105.193	-127.009	-9839.89	-9839.58	-116.764	-116.405	-9840.73	-9841.02	-7.10549	-4.9093	-6.62947
mobley_8809190	-0.4	24	-155.715	-155.711	-0.103292	-155.716	-79.8425	-10598.9	-10598.9	-121.579	-121.548	-10599.9	-10599.8	-0.376221	-0.127409	0.556322
mobley_8861672	-4.86	17	-116.633	-116.466	-3.85134	-116.634	-98.2212	-8896.04	-8895.86	-163.906	-163.46	-8896.74	-8896.89	-4.13031	-3.8928	-3.40899
mobley_8882696	-3.47	13	-80.6643	-80.5073	-3.62153	-80.6704	-94.3588	-6325.68	-6325.56	-78.7205	-78.7558	-6326.12	-6326.22	-2.77332	-3.76047	-2.3796
mobley_8883511	-3.93	17	-127.19	-127.018	-3.96168	-127.203	-96.7098	-10473.4	-10473.2	-86.5802	-86.5206	-10474.3	-10474.5	-4.43854	-4.27969	-4.46127
mobley_8885088	0.56	13	-79.872	-79.8433	-0.661816	-79.8719	-204.745	-5315.13	-5315.14	-120.99	-120.974	-5315.6	-5315.61	0.273926	-0.659149	-0.430402
mobley_8899867	-5.49	16	-98.5361	-98.2262	-7.147	-98.54	-114.603	-7395.96	-7395.76	-30.5703	-30.3461	-7396.4	-7396.6	-4.55001	-7.23596	-4.52026
mobley_8966374	-5.51	13	-94.593	-94.3624	-5.31875	-94.5958	-23.0004	-8262.47	-8262.19	-169.514	-169.197	-8263.06	-8263.33	-6.48069	-5.38354	-6.12205
mobley_900088	0.4	16	-96.7125	-96.7022	-0.238685	-96.7224	-121.427	-6384.35	-6384.4	-138.469	-138.444	-6384.92	-6384.85	1.2237	-0.466797	1.64236
mobley_9007496	-9.45	26	-205.263	-204.777	-11.2045	-205.3	-85.8829	-18208.3	-18207.9	-104.097	-104.022	-18209.9	-18210.2	-9.79393	-12.0663	-6.44881
mobley_902954	-2.09	17	-114.636	-114.62	-0.358717	-114.651	-94.2182	-11922.9	-11922.9	-44.0264	-44.0727	-11924.3	-11924.3	-0.358177	-0.726128	-0.6784
mobley_9055303	2	5	-22.8829	-23.0005	2.71276	-22.883	-61.4123	-1102.48	-1102.57	-76.1829	-75.9795	-1102.55	-1102.47	2.1227	2.71085	1.74963
mobley_9100956	1.7	21	-121.429	-121.427	-0.0346172	-121.429	-138.815	-7488.67	-7488.74	-33.4755	-33.5621	-7489.28	-7489.21	1.63122	-0.0381745	1.64094
mobley_9112978	1.31	15	-85.8139	-85.8839	1.61585	-85.8142	-70.4371	-5348.07	-5348.11	-128.598	-128.442	-5348.47	-5348.38	0.95179	1.60801	2.04329
mobley_9114381	-6.72	12	-94.5592	-94.2321	-7.54234	-94.5728	-137.872	-9813.55	-9813.19	-167.053	-166.827	-9814.45	-9814.76	-8.31734	-7.85555	-7.25186
mobley_9121449	-0.16	10	-61.3588	-61.413	1.2506	-61.3599	-69.9368	-4244.07	-4244.04	-99.832	-99.6094	-4244.44	-4244.46	-0.604448	1.22516	-0.607047
mobley_9139060	2.11	24	-138.819	-138.815	-0.106949	-138.82	-79.0838	-8558.56	-8558.64	-92.8123	-92.5712	-8559.25	-8559.15	2.01744	-0.111005	2.34484
mobley_9185328	-4.39	13	-70.5385	-70.4451	-2.1541	-70.5441	-150.756	-4748.53	-4748.36	-278.034	-277.629	-4748.67	-4748.83	-3.89448	-2.2813	-3.76482
mobley_9197172	1.92	24	-137.79	-137.873	1.89344	-137.791	-155.591	-8557.46	-8557.54	-133.557	-133.401	-8558.12	-8558	1.66442	1.88204	2.72034
mobley_9209581	-3.2	13	-70.0496	-69.9499	-2.29891	-70.066	-121.063	-4747.98	-4747.85	-94.573	-94.2322	-4748.16	-4748.23	-3.08303	-2.67792	-1.64927
mobley_9246215	0.93	13	-79.0528	-79.0853	0.749629	-79.0534	-116.46	-5314.26	-5314.28	-115.727	-115.412	-5314.71	-5314.67	0.34031	0.736301	0.967045
mobley_9407874	-2.88	25	-150.904	-150.771	-3.07583	-150.917	-94.4598	-10605.6	-10605.4	-133.326	-133.144	-10606.3	-10606.4	-3.96732	-3.37346	-2.3974
mobley_9414831	-2.44	21	-155.725	-155.591	-3.08627	-155.726	-178.217	-11570.1	-11570	-128.278	-128.03	-11571.2	-11571.3	-1.96633	-3.1079	-1.50291
mobley_9478823	-0.9	18	-121.073	-121.064	-0.211878	-121.073	-98.4312	-8459.4	-8459.36	-104.466	-104.296	-8460.15	-8460.17	-0.801161	-0.211878	-0.603988
mobley_9507933	-4.72	17	-116.603	-116.463	-3.21226	-116.606	-86.4651	-8895.99	-8895.82	-81.1198	-80.9947	-8896.69	-8896.85	-3.95633	-3.28073	-3.72308
mobley_951560	-7.4	16	-94.768	-94.4834	-6.56183	-94.7883	-86.3723	-7291.58	-7291.19	-213.928	-213.567	-7291.79	-7292.17	-9.1885	-7.03064	-8.67246
mobley_9565165	-3.35	23	-178.473	-178.217	-5.88838	-178.474	-102.044	-13643.9	-13643.8	-128.424	-128.139	-13645.3	-13645.4	-3.07798	-5.91118	-2.85271
mobley_9626434	-6.69	16	-98.7816	-98.4479	-7.69411	-98.7998	-87.8114	-8405.72	-8405.37	-173.204	-173.051	-8406.16	-8406.45	-7.87001	-8.11537	-6.85108
mobley_967099	-3.13	13	-86.6653	-86.4733	-4.42678	-86.6738	-104.013	-8807.47	-8807.33	-114.45	-114.428	-8808.36	-8808.48	-3.15534	-4.62208	-2.91027
mobley_9671033	-3.34	13	-86.5258	-86.3802	-3.35719	-86.5337	-104.447	-8807.37	-8807.22	-138.424	-138.41	-8808.21	-8808.38	-3.59891	-3.54158	-3.99371
mobley_9729792	-0.99	15	-102.031	-102.04	0.210371	-102.035	-127.134	-7388.01	-7387.96	-163.315	-163.192	-7388.54	-7388.55	-1.24171	0.129195	-0.116138
mobley_9733743	-4.24	16	-87.8996	-87.8184	-1.87174	-87.9066	-138.409	-5818.35	-5818.18	-83.5475	-83.0446	-5818.57	-5818.72	-3.75615	-2.03296	-3.52235
mobley_9794857	-2.21	18	-104.086	-104.019	-1.55272	-104.093	-104.013	-7428.49	-7428.44	-129.121	-128.772	-7429	-7429.05	-1.06339	-1.71283	-1.05811
mobley_9838013	-4.43	18	-104.635	-104.453	-4.1992	-104.643	-104.447	-7429.08	-7428.92	-133.702	-133.539	-7429.49	-7429.62	-3.7683	-4.37891	-2.82473
mobley_9883303	2.71	23	-127.004	-127.134	2.9905	-127.004	-127.134	-7521.35	-7521.45	-127.273	-126.925	-7521.89	-7521.76	2.43061	2.98705	3.04052
mobley_9942801	-0.95	21	-138.423	-138.41	-0.291721	-138.424	-138.409	-9529.18	-9529.17	-133.371	-133.124	-9530.05	-9530.07	-0.259845	-0.311491	-0.656168

## Sheet: QM_frequencies
mobley_2661134_freqanh_harm_xsim	mobley_2661134_freqanh_harm_ysim	mobley_2661134_freqanh_anharm_xsim	mobley_2661134_freqanh_anharm_ysim	mobley_3167746_freqanh_harm_xsim	mobley_3167746_freqanh_harm_ysim	mobley_3167746_freqanh_anharm_xsim	mobley_3167746_freqanh_anharm_ysim	mobley_3269565_freqanh_harm_xsim	mobley_3269565_freqanh_harm_ysim	mobley_3269565_freqanh_anharm_xsim	mobley_3269565_freqanh_anharm_ysim	mobley_5631798_freqanh_harm_xsim	mobley_5631798_freqanh_harm_ysim	mobley_5631798_freqanh_anharm_xsim	mobley_5631798_freqanh_anharm_ysim	mobley_6091882_freqanh_harm_xsim	mobley_6091882_freqanh_harm_ysim	mobley_6091882_freqanh_anharm_xsim	mobley_6091882_freqanh_anharm_ysim	mobley_6911232_freqanh_harm_xsim	mobley_6911232_freqanh_harm_ysim	mobley_6911232_freqanh_anharm_xsim	mobley_6911232_freqanh_anharm_ysim	mobley_7378987_freqanh_harm_xsim	mobley_7378987_freqanh_harm_ysim	mobley_7378987_freqanh_anharm_xsim	mobley_7378987_freqanh_anharm_ysim	mobley_9055303_freqanh_harm_xsim	mobley_9055303_freqanh_harm_ysim	mobley_9055303_freqanh_anharm_xsim	mobley_9055303_freqanh_anharm_ysim
0	0.396906	0	13.7419	0	0.000481836	0	0.000809936	0	0.0458403	0	0.794408	0	0	0	0	0	0	0	0	0	0.0185217	0	0.00737001	0	0.106779	0	1.31132	0	0	0	0
1	0.402168	1	13.9682	1	0.000499968	1	0.000875566	1	0.0469644	1	0.834983	1	0	1	0	1	0	1	0	1	0.0188432	1	0.00753597	1	0.108616	1	1.3471	1	0	1	0
2	0.407535	2	14.2001	2	0.000519158	2	0.000938868	2	0.048131	2	0.880592	2	0	2	0	2	0	2	0	2	0.0191732	2	0.00770758	2	0.110502	2	1.38586	2	0	2	0
3	0.41301	3	14.4379	3	0.00053949	3	0.00100905	3	0.0493424	3	0.931115	3	0	3	0	3	0	3	0	3	0.0195118	3	0.00788509	3	0.11244	3	1.42778	3	0	3	0
4	0.418596	4	14.6817	4	0.000561055	4	0.00108686	4	0.0506008	4	0.985992	4	0	4	0	4	0	4	0	4	0.0198595	4	0.00806877	4	0.114431	4	1.47307	4	0	4	0
5	0.424296	5	14.9317	5	0.000583957	5	0.00117305	5	0.0519088	5	1.04404	5	0	5	0	5	0	5	0	5	0.0202165	5	0.00825892	5	0.116477	5	1.52195	5	0	5	0
6	0.430114	6	15.1881	6	0.000608306	6	0.00126826	6	0.053269	6	1.10323	6	0	6	0	6	0	6	0	6	0.0205832	6	0.00845583	6	0.118581	6	1.57468	6	0	6	0
7	0.436051	7	15.4512	7	0.000634229	7	0.00137289	7	0.0546842	7	1.16061	7	0	7	0	7	0	7	0	7	0.02096	7	0.00865984	7	0.120744	7	1.63157	7	0	7	0
8	0.442112	8	15.7212	8	0.000661863	8	0.00148696	8	0.0561574	8	1.21229	8	0	8	0	8	0	8	0	8	0.0213471	8	0.00887128	8	0.12297	8	1.69295	8	0	8	0
9	0.448301	9	15.9983	9	0.000691361	9	0.00160986	9	0.0576919	9	1.25383	9	0	9	0	9	0	9	0	9	0.0217451	9	0.00909052	9	0.12526	9	1.7592	9	0	9	0
10	0.45462	10	16.2828	10	0.000722893	10	0.00174	10	0.0592911	10	1.28087	10	0	10	0	10	0	10	0	10	0.0221542	10	0.00931795	10	0.127617	10	1.83074	10	0	10	0
11	0.461073	11	16.575	11	0.000756651	11	0.00187454	11	0.0609587	11	1.29002	11	0	11	0	11	0	11	0	11	0.0254948	11	0.00955397	11	0.130044	11	1.90805	11	0	11	0
12	0.467665	12	16.875	12	0.000792847	12	0.00200919	12	0.0626986	12	1.27975	12	0	12	0	12	0	12	0	12	0.0259569	12	0.00979902	12	0.132544	12	2.02583	12	0	12	0
13	0.474398	13	17.1833	13	0.000831719	13	0.00213822	13	0.0645152	13	1.25074	13	0	13	0	13	0	13	0	13	0.026432	13	0.0100536	13	0.136093	13	2.11675	13	0	13	0
14	0.481278	14	17.5	14	0.000873535	14	0.00225498	14	0.0664129	14	1.20575	14	0	14	0	14	0	14	0	14	0.0269205	14	0.0103181	14	0.138757	14	2.2153	14	0	14	0
15	0.488309	15	17.8257	15	0.000918594	15	0.00235293	15	0.0683966	15	1.14885	15	0	15	0	15	0	15	0	15	0.0274231	15	0.0105931	15	0.141505	15	2.32229	15	0	15	0
16	0.495495	16	18.1604	16	0.000967237	16	0.00242701	16	0.0704718	16	1.08457	16	0	16	0	16	0	16	0	16	0.0279401	16	0.0108793	16	0.144338	16	2.4386	16	0	16	0
17	0.50284	17	18.5047	17	0.00101985	17	0.00247502	17	0.0726439	17	1.00367	17	0	17	0	17	0	17	0	17	0.0284723	17	0.0111771	17	0.147261	17	2.56527	17	0	17	0
18	0.51035	18	18.8588	18	0.00107685	18	0.00249837	18	0.0749192	18	0.936371	18	0	18	0	18	0	18	0	18	0.0290202	18	0.0114872	18	0.172286	18	2.70344	18	0	18	0
19	0.518029	19	19.2232	19	0.00113875	19	0.00250183	19	0.0801656	19	0.871525	19	0	19	0	19	0	19	0	19	0.0295844	19	0.0118103	19	0.175622	19	2.85445	19	0	19	0
20	0.525882	20	19.5982	20	0.00120611	20	0.00249249	20	0.0826963	20	0.810618	20	0	20	0	20	0	20	0	20	0.0301656	20	0.0121471	20	0.179064	20	3.01981	20	0	20	0
21	0.533915	21	19.9843	21	0.00127955	21	0.00247832	21	0.0853523	21	0.754421	21	0	21	0	21	0	21	0	21	0.0307645	21	0.0124985	21	0.182617	21	3.20128	21	0	21	0
22	0.542133	22	20.3818	22	0.00135982	22	0.00246692	22	0.0881417	22	0.7032	22	0	22	0	22	0	22	0	22	0.0313819	22	0.0128652	22	0.186286	22	3.40083	22	0	22	0
23	0.550543	23	20.7914	23	0.00144774	23	0.00246481	23	0.0910738	23	0.656883	23	0	23	0	23	0	23	0	23	0.0320184	23	0.0132482	23	0.190076	23	3.62077	23	0	23	0
24	0.559149	24	21.2134	24	0.00154428	24	0.00247714	24	0.0941584	24	0.615205	24	0	24	0	24	0	24	0	24	0.0326749	24	0.0136483	24	0.193994	24	3.86373	24	0	24	0
25	0.567958	25	21.6483	25	0.00165053	25	0.00250786	25	0.0974064	25	0.577796	25	0	25	0	25	0	25	0	25	0.0333524	25	0.0140668	25	0.198046	25	4.13276	25	0	25	0
26	0.576977	26	22.0967	26	0.00176776	26	0.00255998	26	0.100829	26	0.544246	26	0	26	0	26	0	26	0	26	0.0340515	26	0.0145046	26	0.202237	26	4.43133	26	0	26	0
27	0.586212	27	22.5592	27	0.00189743	27	0.00263596	27	0.10444	27	0.514145	27	0	27	0	27	0	27	0	27	0.0347734	27	0.014963	27	0.206576	27	4.76347	27	0	27	0
28	0.59567	28	23.0363	28	0.00204121	28	0.00273797	28	0.108253	28	0.487101	28	0	28	0	28	0	28	0	28	0.0355191	28	0.0154433	28	0.211069	28	5.13378	28	0	28	0
29	0.605358	29	23.5286	29	0.00220104	29	0.00286817	29	0.112283	29	0.462757	29	0	29	0	29	0	29	0	29	0.0362895	29	0.0159468	29	0.215725	29	5.5475	29	0	29	0
30	0.639178	30	24.0369	30	0.00237911	30	0.00302881	30	0.116546	30	0.440788	30	0	30	0	30	0	30	0	30	0.0370858	30	0.0164752	30	0.220551	30	6.01059	30	0	30	0
31	0.649591	31	24.5618	31	0.00257795	31	0.00322236	31	0.121062	31	0.42091	31	0	31	0	31	0	31	0	31	0.0379093	31	0.0170299	31	0.225558	31	6.52971	31	0	31	0
32	0.66026	32	25.104	32	0.00280042	32	0.00345145	32	0.125849	32	0.40287	32	0	32	0	32	0	32	0	32	0.038761	32	0.0176129	32	0.230754	32	7.11223	32	0	32	0
33	0.671196	33	25.6643	33	0.00304974	33	0.00371877	33	0.130932	33	0.386448	33	0	33	0	33	0	33	0	33	0.0396425	33	0.0182261	33	0.236151	33	7.76604	33	0	33	0
34	0.682407	34	26.4255	34	0.00332945	34	0.00402677	34	0.136333	34	0.371453	34	0	34	0	34	0	34	0	34	0.040555	34	0.0188714	34	0.24176	34	8.49931	34	0	34	0
35	0.693903	35	27.0264	35	0.00364338	35	0.00437723	35	0.142079	35	0.357718	35	0	35	0	35	0	35	0	35	0.0415002	35	0.0195512	35	0.247592	35	9.31991	35	0	35	0
36	0.705693	36	27.6479	36	0.00399548	36	0.00477051	36	0.148202	36	0.345099	36	0	36	0	36	0	36	0	36	0.0424794	36	0.020268	36	0.25366	36	10.2345	36	0	36	0
37	0.717787	37	28.2911	37	0.00438963	37	0.00520453	37	0.154733	37	0.333469	37	0	37	0	37	0	37	0	37	0.0434946	37	0.0210245	37	0.25998	37	11.2472	37	0	37	0
38	0.730196	38	28.9571	38	0.00482913	38	0.00567334	38	0.16171	38	0.322721	38	0	38	0	38	0	38	0	38	0.0445473	38	0.0218235	38	0.266565	38	12.3571	38	0	38	0
39	0.74293	39	29.6467	39	0.00531605	39	0.00616561	39	0.169173	39	0.312758	39	0	39	0	39	0	39	0	39	0.0456395	39	0.0226683	39	0.273433	39	13.5559	39	0	39	0
40	0.756003	40	30.3613	40	0.00585023	40	0.00666302	40	0.177168	40	0.303497	40	0	40	0	40	0	40	0	40	0.0467733	40	0.0235625	40	0.2806	40	14.824	40	0	40	0
41	0.769425	41	31.1021	41	0.00642781	41	0.00713956	41	0.185745	41	0.294867	41	0	41	0	41	0	41	0	41	0.0479508	41	0.03959	41	0.288087	41	16.1271	41	0	41	0
42	0.783209	42	31.8702	42	0.00703954	42	0.0075624	42	0.194962	42	0.286803	42	0	42	0	42	0	42	0	42	0.0491742	42	0.0407461	42	0.295914	42	17.4139	42	0	42	0
43	0.797368	43	32.667	43	0.00766887	43	0.00789517	43	0.204882	43	0.27925	43	0	43	0	43	0	43	0	43	0.050446	43	0.0419665	43	0.304103	43	18.6164	43	0	43	0
44	0.811917	44	33.4941	44	0.00829052	44	0.008104	44	0.215577	44	0.272158	44	0	44	0	44	0	44	0	44	0.0517689	44	0.0432564	44	0.31268	44	19.6562	44	0	44	0
45	0.826869	45	34.353	45	0.00887039	45	0.00816482	45	0.227127	45	0.265485	45	0	45	0	45	0	45	0	45	0.0531455	45	0.0446216	45	0.321672	45	20.4558	45	0	45	0
46	0.842239	46	35.2452	46	0.00936793	46	0.00806951	46	0.239624	46	0.259193	46	0	46	0	46	0	46	0	46	0.0545789	46	0.0460683	46	0.331108	46	20.9553	46	0	46	0
47	0.858044	47	36.1726	47	0.00974164	47	0.0078281	47	0.25317	47	0.253246	47	0	47	0	47	0	47	0	47	0.0560722	47	0.0476035	47	0.341019	47	21.1274	47	0	47	0
48	0.8743	48	37.137	48	0.00995717	48	0.00746602	48	0.267883	48	0.247616	48	0	48	0	48	0	48	0	48	0.0576289	48	0.049235	48	0.351441	48	20.9854	48	0	48	0
49	0.891024	49	38.1404	49	0.00999838	49	0.00701761	49	0.283895	49	0.242276	49	0	49	0	49	0	49	0	49	0.0592525	49	0.0509713	49	0.362413	49	20.5795	49	0	49	0
50	0.908235	50	39.185	50	0.00986147	50	0.00651889	50	0.301356	50	0.237201	50	0	50	0	50	0	50	0	50	0.0609471	50	0.0528221	50	0.373974	50	19.9838	50	0	50	0
51	0.925951	51	40.2729	51	0.00957131	51	0.00600181	51	0.320441	51	0.23237	51	0	51	0	51	0	51	0	51	0.0627167	51	0.054798	51	0.386172	51	19.2784	51	0	51	0
52	0.944193	52	41.4066	52	0.00916467	52	0.00549123	52	0.341345	52	0.227764	52	0	52	0	52	0	52	0	52	0.064566	52	0.0569108	52	0.399053	52	18.534	52	0	52	0
53	0.962981	53	42.5887	53	0.00868453	53	0.00500432	53	0.364295	53	0.223367	53	0	53	0	53	0	53	0	53	0.0664998	53	0.0591741	53	0.412671	53	17.8015	53	0	53	0
54	0.982338	54	43.822	54	0.00817229	54	0.00455141	54	0.389551	54	0.219161	54	0	54	0	54	0	54	0	54	0.0685233	54	0.0616027	54	0.427081	54	17.1084	54	0	54	0
55	1.00229	55	45.1094	55	0.00766257	55	0.00413759	55	0.417411	55	0.215134	55	0	55	0	55	0	55	0	55	0.0706422	55	0.0642135	55	0.442342	55	16.4596	55	0	55	0
56	1.02285	56	46.4543	56	0.0071812	56	0.00376424	56	0.448218	56	0.211273	56	0	56	0	56	0	56	0	56	0.0728626	56	0.0670256	56	0.458519	56	15.7823	56	0	56	0
57	1.04406	57	47.8599	57	0.00674557	57	0.00343037	57	0.482368	57	0.207566	57	0	57	0	57	0	57	0	57	0.075191	57	0.0700603	57	0.475679	57	15.172	57	0	57	0
58	1.06594	58	49.33	58	0.0063661	58	0.00313365	58	0.520317	58	0.204003	58	0	58	0	58	0	58	0	58	0.0776346	58	0.0733421	58	0.493899	58	14.5421	58	0	58	0
59	1.08851	59	50.8686	59	0.00604814	59	0.0028711	59	0.56259	59	0.200574	59	0	59	0	59	0	59	0	59	0.0802011	59	0.0768986	59	0.513266	59	13.8719	59	0	59	0
60	1.11181	60	52.48	60	0.00579369	60	0.00263952	60	0.60979	60	0.197271	60	0	60	0	60	0	60	0	60	0.0880447	60	0.080761	60	0.533885	60	13.153	60	0	60	0
61	1.13587	61	54.1688	61	0.00560265	61	0.00243575	61	0.662608	61	0.194086	61	0	61	0	61	0	61	0	61	0.0909344	61	0.0849653	61	0.55588	61	12.3906	61	0	61	0
62	1.16072	62	55.9399	62	0.00547368	62	0.00225688	62	0.721828	62	0.191012	62	0	62	0	62	0	62	0	62	0.0939752	62	0.0895524	62	0.5794	62	11.601	62	0	62	0
63	1.1864	63	57.7989	63	0.00540462	63	0.00210024	63	0.788337	63	0.188042	63	0	63	0	63	0	63	0	63	0.0971777	63	0.094569	63	0.60462	63	10.8063	63	0	63	0
64	1.21295	64	59.7515	64	0.00539254	64	0.0019635	64	0.863119	64	0.185169	64	0	64	0	64	0	64	0	64	0.100554	64	0.100069	64	0.631744	64	10.0288	64	0	64	0
65	1.2404	65	61.8042	65	0.00543345	65	0.00184459	65	0.950153	65	0.182389	65	0	65	0	65	0	65	0	65	0.104116	65	0.106114	65	0.661	65	9.28728	65	0	65	0
66	1.26879	66	63.9637	66	0.0055217	66	0.00174169	66	1.04477	66	0.179697	66	0	66	0	66	0	66	0	66	0.107879	66	0.112775	66	0.692647	66	8.59495	66	0	66	0
67	1.29818	67	66.2376	67	0.00564915	67	0.00165319	67	1.15098	67	0.177086	67	0	67	0	67	0	67	0	67	0.111858	67	0.120134	67	0.726975	67	7.9596	67	0	67	0
68	1.3286	68	68.634	68	0.00580441	68	0.00157759	68	1.26978	68	0.174555	68	0	68	0	68	0	68	0	68	0.11607	68	0.128284	68	0.764308	68	7.38443	68	0	68	0
69	1.36011	69	71.1617	69	0.00597222	69	0.00151342	69	1.40189	69	0.172097	69	0	69	0	69	0	69	0	69	0.120532	69	0.137336	69	0.805014	69	6.86927	69	0	69	0
70	1.39275	70	73.8305	70	0.0061337	70	0.00145916	70	1.54747	70	0.169709	70	0	70	0	70	0	70	0	70	0.125266	70	0.147412	70	0.849512	70	6.41183	70	0	70	0
71	1.42659	71	76.6509	71	0.00626783	71	0.00141309	71	1.70574	71	0.167388	71	0	71	0	71	0	71	0	71	0.130294	71	0.158657	71	0.898275	71	6.00862	71	0	71	0
72	1.46168	72	79.6344	72	0.00635426	72	0.00137324	72	1.87454	72	0.0260161	72	0	72	0	72	0	72	0	72	0.135641	72	0.171234	72	0.951847	72	5.65562	72	0	72	0
73	1.49809	73	82.7938	73	0.00637701	73	0.00133735	73	2.04971	73	0.0252024	73	0	73	0	73	0	73	0	73	0.141334	73	0.185327	73	1.01084	73	5.34878	73	0	73	0
74	1.53587	74	86.1429	74	0.0063276	74	0.00130296	74	2.22466	74	0.0244259	74	0	74	0	74	0	74	0	74	0.147403	74	0.201144	74	1.07596	74	5.08426	74	0	74	0
75	1.57511	75	89.697	75	0.00620636	75	0.00126763	75	2.39016	75	0.0236845	75	0	75	0	75	0	75	0	75	0.153882	75	0.21891	75	1.14798	75	4.85865	75	0	75	0
76	1.61588	76	93.473	76	0.00602116	76	0.00122932	76	2.53474	76	0.0229761	76	0	76	0	76	0	76	0	76	0.160809	76	0.23887	76	1.22777	76	4.66897	76	0	76	0
77	1.65825	77	97.4893	77	0.0057843	77	0.00118671	77	2.64602	77	0.0222987	77	0	77	0	77	0	77	0	77	0.168225	77	0.261271	77	1.31628	77	4.5128	77	0	77	0
78	1.70232	78	101.767	78	0.00550917	78	0.00113945	78	2.71286	78	0.0216507	78	0	78	0	78	0	78	0	78	0.176177	78	0.286346	78	1.41514	78	4.38822	78	0	78	0
79	1.74817	79	106.327	79	0.00520793	79	0.00108816	79	2.72788	79	0.0210303	79	0	79	0	79	0	79	0	79	0.184716	79	0.314283	79	1.52406	79	4.29381	79	0	79	0
80	1.79591	80	111.197	80	0.00489078	80	0.00103415	80	2.68935	80	0.020436	80	0	80	0	80	0	80	0	80	0.193902	80	0.345178	80	1.6446	80	4.22867	80	0	80	0
81	1.84563	81	116.403	81	0.00456626	81	0.000979029	81	2.60173	81	0.0198664	81	0	81	0	81	0	81	0	81	0.2038	81	0.378956	81	1.77742	81	4.19235	81	0	81	0
82	1.89745	82	121.977	82	0.00424187	82	0.000924387	82	2.47439	82	0.0193201	82	0	82	0	82	0	82	0	82	0.214483	82	0.415855	82	1.92277	82	4.18489	82	0	82	0
83	1.95148	83	127.953	83	0.00392426	83	0.000871524	83	2.31933	83	0.0187959	83	0	83	0	83	0	83	0	83	0.226036	83	0.454019	83	2.08016	83	4.20672	83	0	83	0
84	2.00787	84	134.371	84	0.00361915	84	0.000821359	84	2.14876	84	0.0182926	84	0	84	0	84	0	84	0	84	0.238552	84	0.492804	84	2.24799	84	4.25864	84	0	84	0
85	2.06673	85	141.273	85	0.00333098	85	0.000774438	85	1.97323	85	0.0178092	85	0	85	0	85	0	85	0	85	0.252138	85	0.530422	85	2.42313	85	4.34173	85	0	85	0
86	2.12823	86	148.709	86	0.00306276	86	0.000730996	86	1.80078	86	0.0173445	86	0	86	0	86	0	86	0	86	0.266916	86	0.564544	86	2.60063	86	4.45721	86	0	86	0
87	2.19252	87	156.732	87	0.00281603	87	0.000691035	87	1.63687	87	0.0168977	87	0	87	0	87	0	87	0	87	0.283024	87	0.592495	87	2.77357	87	4.60617	87	0	87	0
88	2.25977	88	165.405	88	0.0025911	88	0.000654403	88	1.48468	88	0.0164679	88	0	88	0	88	0	88	0	88	0.300619	88	0.61166	88	2.93356	88	4.78928	88	0	88	0
89	2.33016	89	174.798	89	0.00238738	89	0.000620847	89	1.34568	89	0.0160541	89	0	89	0	89	0	89	0	89	0.319882	89	0.620019	89	3.07187	89	5.00615	89	0	89	0
90	2.4039	90	184.988	90	0.00220366	90	0.000590072	90	1.22017	90	0.0156557	90	0	90	0	90	0	90	0	90	0.34102	90	0.616656	90	3.18109	90	5.25465	90	0	90	0
91	2.4812	91	196.067	91	0.0020384	91	0.00056177	91	1.10769	91	0.0152718	91	0	91	0	91	0	91	0	91	0.36427	91	0.601999	91	3.2571	91	5.52991	91	0	91	0
92	2.56229	92	208.135	92	0.00188993	92	0.000535656	92	1.00739	92	0.0149019	92	0	92	0	92	0	92	0	92	0.389904	92	0.577711	92	3.3003	92	5.82319	92	0	92	0
93	2.64742	93	221.309	93	0.00175654	93	0.000511482	93	0.91817	93	0.0145451	93	0	93	0	93	0	93	0	93	0.418236	93	0.54625	93	3.31578	93	6.12092	93	0	93	0
94	2.73687	94	235.721	94	0.00163662	94	0.000489048	94	0.838915	94	0.0142009	94	0	94	0	94	0	94	0	94	0.449628	94	0.510328	94	3.31218	94	6.40432	94	0	94	0
95	2.83093	95	251.523	95	0.00152868	95	0.0004682	95	0.768517	95	0.0138688	95	0	95	0	95	0	95	0	95	0.491351	95	0.472436	95	3.2999	95	6.6502	95	0	95	0
96	2.92991	96	268.888	96	0.00143136	96	0.000448815	96	0.705942	96	0.0135481	96	0	96	0	96	0	96	0	96	0.530244	96	0.434573	96	3.28927	96	6.8336	96	0	96	0
97	3.03418	97	288.017	97	0.00134346	97	0.000430793	97	0.650249	97	0.0132384	97	0	97	0	97	0	97	0	97	0.573647	97	0.404544	97	3.28931	97	6.93206	97	0	97	0
98	3.14411	98	309.139	98	0.0012639	98	0.000414045	98	0.600599	98	0.0129391	98	0	98	0	98	0	98	0	98	0.622188	98	0.370533	98	3.30712	98	6.9306	98	0	98	0
99	3.26011	99	332.518	99	0.00119175	99	0.000398487	99	0.556251	99	0.0126498	99	0	99	0	99	0	99	0	99	0.676588	99	0.339322	99	3.34778	99	6.82564	99	0	99	0
100	3.38264	100	358.46	100	0.00112618	100	0.000384037	100	0.516556	100	0.0123701	100	0	100	0	100	0	100	0	100	0.737657	100	0.31107	100	3.41451	100	6.62585	100	0	100	0
101	3.51219	101	387.315	101	0.00106647	101	0.000370615	101	0.480947	101	0.0120995	101	0	101	0	101	0	101	0	101	0.806296	101	0.285734	101	3.51419	101	6.3498	101	0	101	0
102	3.64932	102	419.488	102	0.00101199	102	0.000358143	102	0.448932	102	0.0118376	102	0	102	0	102	0	102	0	102	0.883491	102	0.263155	102	3.63605	102	6.0213	102	0	102	0
103	3.79461	103	455.442	103	0.000962193	103	0.00034655	103	0.420084	103	0.0115842	103	0	103	0	103	0	103	0	103	0.970276	103	0.243113	103	3.78349	103	5.66457	103	0	103	0
104	3.94872	104	495.706	104	0.000916594	104	0.000335768	104	0.394033	104	0.0113387	104	0	104	0	104	0	104	0	104	1.06769	104	0.225361	104	3.95263	104	5.30057	104	0	104	0
105	4.11237	105	540.88	105	0.000874776	105	0.000325733	105	0.370457	105	0.011101	105	0	105	0	105	0	105	0	105	1.17667	105	0.209654	105	4.13739	105	4.94529	105	0	105	0
106	4.28637	106	591.64	106	0.000836369	106	0.00031639	106	0.349076	106	0.0108706	106	0	106	0	106	0	106	0	106	1.2979	106	0.19576	106	4.32959	106	4.60952	106	0	106	0
107	4.47159	107	648.729	107	0.00080105	107	0.000307687	107	0.334765	107	0.0106473	107	0	107	0	107	0	107	0	107	1.43159	107	0.183464	107	4.51956	107	4.29957	107	0	107	0
108	4.66901	108	712.946	108	0.000768537	108	0.000299577	108	0.317128	108	0.0104308	108	0	108	0	108	0	108	0	108	1.57711	108	0.172573	108	4.69761	108	4.01838	108	0	108	0
109	4.87972	109	785.119	109	0.000738579	109	0.00029202	109	0.301047	109	0.0102208	109	0	109	0	109	0	109	0	109	1.73255	109	0.162917	109	4.85605	109	3.76651	109	0	109	0
110	5.10491	110	866.044	110	0.000710957	110	0.000284978	110	0.28636	110	0.010017	110	0	110	0	110	0	110	0	110	1.89426	110	0.154346	110	4.99138	110	3.54308	110	0	110	0
111	5.34593	111	956.395	111	0.000685477	111	0.00027842	111	0.272926	111	0.00981927	111	0	111	0	111	0	111	0	111	2.05632	111	0.146729	111	5.10563	111	4.07003	111	0	111	0
112	5.60427	112	1056.57	112	0.00066197	112	0.000272315	112	0.26062	112	0.00962731	112	0	112	0	112	0	112	0	112	2.21038	112	0.139953	112	5.20633	112	3.90518	112	0	112	0
113	5.88161	113	1166.47	113	0.000640285	113	0.000266638	113	0.249333	113	0.00944091	113	0	113	0	113	0	113	0	113	2.34599	113	0.133918	113	5.30499	113	3.76285	113	0	113	0
114	6.17982	114	1285.2	114	0.000620289	114	0.000261368	114	0.238969	114	0.00925985	114	0	114	0	114	0	114	0	114	2.45171	114	0.128538	114	5.41488	114	3.64091	114	0	114	0
115	6.50101	115	1410.68	115	0.000601868	115	0.000256483	115	0.229441	115	0.00908394	115	0	115	0	115	0	115	0	115	2.5171	115	0.12374	115	5.54874	115	3.53739	115	0	115	0
116	6.84755	116	1539.26	116	0.00058492	116	0.000251967	116	0.220675	116	0.00891298	116	0	116	0	116	0	116	0	116	2.53499	116	0.11946	116	5.71702	116	3.45053	116	0	116	0
117	7.22212	117	1665.41	117	0.000569357	117	0.000247806	117	0.212604	117	0.00874678	117	0	117	0	117	0	117	0	117	2.50337	117	0.11564	117	5.92676	117	3.37878	117	0	117	0
118	7.62774	118	1781.74	118	0.000555101	118	0.000243987	118	0.205168	118	0.00858518	118	0	118	0	118	0	118	0	118	2.42592	118	0.112233	118	6.18071	118	3.32081	118	0	118	0
119	8.06784	119	1879.48	119	0.000542088	119	0.000240499	119	0.198314	119	0.008428	119	0	119	0	119	0	119	0	119	2.31103	119	0.109196	119	6.47657	119	3.27551	119	0	119	0
120	8.5463	120	1949.76	120	0.000530261	120	0.000237335	120	0.191995	120	0.00827509	120	0	120	0	120	0	120	0	120	2.1697	120	0.106491	120	6.80608	120	3.24196	120	0	120	0
121	9.06754	121	1985.28	121	0.000519573	121	0.000234488	121	0.18617	121	0.00812629	121	0	121	0	121	0	121	0	121	2.01322	121	0.104088	121	7.15406	121	3.2194	121	0	121	0
122	9.63659	122	1982.11	122	0.000509985	122	0.000231954	122	0.1808	122	0.00798145	122	0	122	0	122	0	122	0	122	1.8515	122	0.101957	122	7.49805	122	3.20725	122	0	122	0
123	10.2592	123	1940.71	123	0.000501467	123	0.00022973	123	0.175852	123	0.00784045	123	0	123	0	123	0	123	0	123	1.69217	123	0.100073	123	7.80909	123	3.20508	123	0	123	0
124	10.9419	124	1865.86	124	0.000493996	124	0.000227815	124	0.171296	124	0.00770314	124	0	124	0	124	0	124	0	124	1.54042	124	0.0984159	124	8.05457	124	3.2126	124	0	124	0
125	11.6922	125	1765.34	125	0.000487559	125	0.000226208	125	0.167105	125	0.00756939	125	0	125	0	125	0	125	0	125	1.39934	125	0.096965	125	8.20343	125	3.22966	125	0	125	0
126	12.5186	126	1648.15	126	0.000482148	126	0.000224909	126	0.163254	126	0.00743909	126	0	126	0	126	0	126	0	126	1.2704	126	0.0957039	126	8.23252	126	3.25622	126	0	126	0
127	13.4308	127	1522.86	127	0.000477766	127	0.000223919	127	0.159723	127	0.00731212	127	0	127	0	127	0	127	0	127	1.15393	127	0.0946178	127	8.13235	127	3.29237	127	0	127	0
128	14.4398	128	1396.52	128	0.000474423	128	0.000223238	128	0.156492	128	0.00718836	128	0	128	0	128	0	128	0	128	1.04955	128	0.0936934	128	7.90943	128	3.33835	128	0	128	0
129	15.558	129	1274.27	129	0.000472137	129	0.000222862	129	0.153544	129	0.00706771	129	0	129	0	129	0	129	0	129	0.956495	129	0.0929193	129	7.5843	129	3.3945	129	0	129	0
130	16.7992	130	1159.42	130	0.000470937	130	0.000222787	130	0.150863	130	0.00695007	130	0	130	0	130	0	130	0	130	0.873771	130	0.0922851	130	7.18606	130	3.46132	130	0	130	0
131	18.1789	131	1053.75	131	0.000470861	131	0.000223006	131	0.148435	131	0.00683533	131	0	131	0	131	0	131	0	131	0.800337	131	0.0917819	131	6.74596	131	3.53944	131	0	131	0
132	19.7136	132	957.948	132	0.000471958	132	0.000223513	132	0.146249	132	0.00672341	132	0	132	0	132	0	132	0	132	0.735171	132	0.0914015	132	6.2921	132	3.62967	132	0	132	0
133	21.4207	133	871.957	133	0.00047429	133	0.000224303	133	0.144293	133	0.0066142	133	0	133	0	133	0	133	0	133	0.677312	133	0.0911371	133	5.84655	133	3.73297	133	0	133	0
134	23.318	134	795.257	134	0.000477932	134	0.000225379	134	0.142558	134	0.00650763	134	0	134	0	134	0	134	0	134	0.625887	134	0.0909822	134	5.42459	134	3.85051	134	0	134	0
135	25.4225	135	727.093	135	0.000482974	135	0.000226755	135	0.141035	135	0.00640361	135	0	135	0	135	0	135	0	135	0.580113	135	0.0909315	135	5.03542	135	3.9837	135	0	135	0
136	27.7491	136	666.619	136	0.000489523	136	0.000228462	136	0.139719	136	0.00630205	136	0	136	0	136	0	136	0	136	0.539301	136	0.0909802	136	4.68354	136	4.13417	136	0	136	0
137	30.3094	137	613	137	0.000497709	137	0.000230543	137	0.138602	137	0.00620289	137	0	137	0	137	0	137	0	137	0.502845	137	0.091124	137	4.37023	137	4.30386	137	0	137	0
138	33.1104	138	565.469	138	0.000507679	138	0.000233058	138	0.137679	138	0.00610605	138	0	138	0	138	0	138	0	138	0.470219	138	0.0913592	138	4.09485	138	4.5398	138	0	138	0
139	36.1549	139	523.354	139	0.00051961	139	0.000236071	139	0.136947	139	0.00601145	139	0	139	0	139	0	139	0	139	0.440963	139	0.0916827	139	3.85572	139	4.75553	139	0	139	0
140	39.4425	140	486.085	140	0.000533709	140	0.000239655	140	0.136402	140	0.00591903	140	0	140	0	140	0	140	0	140	0.414681	140	0.0920919	140	3.65081	140	4.99841	140	0	140	0
141	42.9734	141	453.179	141	0.000550217	141	0.00024388	141	0.136042	141	0.00582872	141	0	141	0	141	0	141	0	141	0.391028	141	0.0925843	141	3.47806	141	5.27196	141	0	141	0
142	46.7524	142	424.22	142	0.000569413	142	0.000248819	142	0.135866	142	0.00574046	142	0	142	0	142	0	142	0	142	0.369704	142	0.093158	142	3.33556	142	5.5802	142	0	142	0
143	50.7893	143	398.842	143	0.000591625	143	0.000254537	143	0.135872	143	0.00565418	143	0	143	0	143	0	143	0	143	0.350449	143	0.0938116	143	3.22165	143	5.92767	143	0	143	0
144	55.0951	144	376.714	144	0.00061723	144	0.000321928	144	0.136063	144	0.00556983	144	0	144	0	144	0	144	0	144	0.33304	144	0.0945437	144	3.13498	144	6.31945	144	0	144	0
145	59.6682	145	357.522	145	0.000695184	145	0.000329977	145	0.136438	145	0.00548735	145	0	145	0	145	0	145	0	145	0.317278	145	0.0953534	145	3.0745	145	6.76106	145	0	145	0
146	64.4741	146	340.953	146	0.000729435	146	0.000338933	146	0.137001	146	0.00540668	146	0	146	0	146	0	146	0	146	0.302994	146	0.0962401	146	3.03955	146	7.25836	146	0	146	0
147	69.4213	147	326.676	147	0.000768591	147	0.000348772	147	0.137754	147	0.00532778	147	0	147	0	147	0	147	0	147	0.290038	147	0.0972034	147	3.02978	147	7.81718	147	0	147	0
148	74.3394	148	314.325	148	0.000813289	148	0.000359402	148	0.138701	148	0.00525059	148	0	148	0	148	0	148	0	148	0.27828	148	0.0982433	148	3.04526	148	8.44282	148	0	148	0
149	78.9699	149	303.484	149	0.000864232	149	0.000370639	149	0.139848	149	0.00517506	149	0	149	0	149	0	149	0	149	0.267606	149	0.0993598	149	3.08638	149	9.13913	149	0	149	0
150	82.9773	150	293.682	150	0.000922174	150	0.000382186	150	0.141201	150	0.00510115	150	0	150	0	150	0	150	0	150	0.257917	150	0.100553	150	3.15388	150	9.90718	150	0	150	0
151	85.9896	151	284.411	151	0.000987887	151	0.000393624	151	0.142768	151	0.00502881	151	0	151	0	151	0	151	0	151	0.249123	151	0.101825	151	3.24876	151	10.7434	151	0	151	0
152	87.6664	152	275.172	152	0.00106211	152	0.000404429	152	0.144556	152	0.00495799	152	0	152	0	152	0	152	0	152	0.241149	152	0.103175	152	3.37216	152	11.6368	152	0	152	0
153	87.7781	153	265.541	153	0.00114544	153	0.000414035	153	0.146578	153	0.00488866	153	0	153	0	153	0	153	0	153	0.233927	153	0.104604	153	3.52518	153	12.5666	153	0	153	0
154	86.268	154	255.241	154	0.00123819	154	0.000421935	154	0.148843	154	0.00482076	154	0	154	0	154	0	154	0	154	0.227398	154	0.106115	154	3.70853	154	13.4991	154	0	154	0
155	83.2685	155	244.187	155	0.00134019	155	0.000427799	155	0.151366	155	0.00475427	155	0	155	0	155	0	155	0	155	0.221508	155	0.107708	155	3.92214	155	14.3869	155	0	155	0
156	79.0653	156	232.479	156	0.00145044	156	0.000431567	156	0.154161	156	0.00468915	156	0	156	0	156	0	156	0	156	0.216214	156	0.109385	156	4.1644	156	15.1708	156	0	156	0
157	74.0269	157	220.358	157	0.0015668	157	0.000433473	157	0.157246	157	0.00462535	157	0	157	0	157	0	157	0	157	0.211473	157	0.11115	157	4.43137	157	15.7859	157	0	157	0
158	71.3649	158	208.125	158	0.00168555	158	0.000433989	158	0.16064	158	0.00456284	158	0	158	0	158	0	158	0	158	0.207253	158	0.113002	158	4.71572	158	16.1734	158	0	158	0
159	65.7594	159	196.076	159	0.00180123	159	0.000433716	159	0.164365	159	0.00450159	159	0	159	0	159	0	159	0	159	0.203521	159	0.114946	159	5.00706	159	16.2929	159	0	159	0
160	60.2675	160	184.455	160	0.00190659	160	0.00043327	160	0.168446	160	0.00444156	160	0	160	0	160	0	160	0	160	0.200252	160	0.116985	160	5.28648	160	16.1337	160	0	160	0
161	55.0565	161	173.431	161	0.00199327	161	0.000433195	161	0.172911	161	0.00438272	161	0	161	0	161	0	161	0	161	0.197424	161	0.11912	161	5.53447	161	15.717	161	0	161	0
162	50.2241	162	163.105	162	0.00205295	162	0.000433923	162	0.177791	162	0.00432505	162	0	162	0	162	0	162	0	162	0.195016	162	0.121356	162	5.72812	162	15.0906	162	0	162	0
163	45.8147	163	153.519	163	0.00207907	163	0.00043577	163	0.183124	163	0.0042685	163	0	163	0	163	0	163	0	163	0.193014	163	0.123696	163	5.84605	163	14.317	163	0	163	0
164	41.8362	164	144.672	164	0.00206844	164	0.000438949	164	0.188949	164	0.00421305	164	0	164	0	164	0	164	0	164	0.191405	164	0.126144	164	5.87304	164	13.4602	164	0	164	0
165	38.2736	165	136.538	165	0.0020221	165	0.000443602	165	0.195312	165	0.00415867	165	0	165	0	165	0	165	0	165	0.190177	165	0.128704	165	5.80385	165	12.5762	165	0	165	0
166	35.0986	166	129.071	166	0.001945	166	0.000449823	166	0.202266	166	0.00410534	166	0	166	0	166	0	166	0	166	0.189325	166	0.131381	166	5.66541	166	11.7052	166	0	166	0
167	32.277	167	122.222	167	0.00184478	167	0.000457681	167	0.20987	167	0.00405303	167	0	167	0	167	0	167	0	167	0.188843	167	0.134181	167	5.43225	167	10.8824	167	0	167	0
168	29.7727	168	115.936	168	0.00172995	168	0.000467236	168	0.218192	168	0.00400171	168	0	168	0	168	0	168	0	168	0.188729	168	0.137107	168	5.14639	168	10.1224	168	0	168	0
169	27.5506	169	110.161	169	0.00160845	169	0.000478552	169	0.227309	169	0.00395136	169	0	169	0	169	0	169	0	169	0.188985	169	0.140167	169	4.83037	169	9.4501	169	0	169	0
170	25.578	170	104.847	170	0.0014867	170	0.000491704	170	0.237309	170	0.00390195	170	0	170	0	170	0	170	0	170	0.189612	170	0.143366	170	4.50422	170	8.83438	170	0	170	0
171	23.825	171	99.9503	171	0.0013693	171	0.000506787	171	0.248294	171	0.00385345	171	0	171	0	171	0	171	0	171	0.190618	171	0.146711	171	4.18352	171	8.28976	171	0	171	0
172	22.2649	172	95.4288	172	0.00125917	172	0.000523918	172	0.260379	172	0.00380586	172	0	172	0	172	0	172	0	172	0.192011	172	0.15021	172	3.87905	172	7.81195	172	0	172	0
173	20.8744	173	91.246	173	0.00115784	173	0.000543244	173	0.273698	173	0.00375914	173	0	173	0	173	0	173	0	173	0.193803	173	0.153869	173	3.5973	173	7.39563	173	0	173	0
174	19.6328	174	87.3691	174	0.00106587	174	0.000564942	174	0.289188	174	0.00371328	174	0	174	0	174	0	174	0	174	0.196008	174	0.157698	174	3.34146	174	7.0351	174	0	174	0
175	18.5223	175	83.7693	175	0.000983167	175	0.000589223	175	0.305462	175	0.00366825	175	0	175	0	175	0	175	0	175	0.198646	175	0.161706	175	3.11241	175	6.72487	175	0	175	0
176	17.5271	176	80.4207	176	0.000909239	176	0.000616343	176	0.3235	176	0.00362403	176	0	176	0	176	0	176	0	176	0.201738	176	0.165901	176	2.90956	176	6.45978	176	0	176	0
177	16.6339	177	77.3005	177	0.000843404	177	0.000646601	177	0.343534	177	0.00358061	177	0	177	0	177	0	177	0	177	0.205312	177	0.170296	177	2.73148	177	6.23524	177	0	177	0
178	15.8308	178	74.3888	178	0.000784891	178	0.000680349	178	0.36583	178	0.00353796	178	0	178	0	178	0	178	0	178	0.209398	178	0.1749	178	2.5763	178	6.04722	178	0	178	0
179	15.1077	179	71.6676	179	0.000732925	179	0.000717999	179	0.390691	179	0.00349606	179	0	179	0	179	0	179	0	179	0.214033	179	0.179726	179	2.44205	179	5.89222	179	0	179	0
180	14.4558	180	69.121	180	0.000686767	180	0.000760031	180	0.418463	180	0.00345491	180	0	180	0	180	0	180	0	180	0.21926	180	0.184787	180	2.32682	180	5.76733	180	0	180	0
181	13.8673	181	66.7351	181	0.000645736	181	0.000807003	181	0.449532	181	0.00341448	181	0	181	0	181	0	181	0	181	0.225127	181	0.190098	181	2.22881	181	5.67009	181	0	181	0
182	13.3356	182	64.4973	182	0.000609221	182	0.000859562	182	0.484328	182	0.00337475	182	0	182	0	182	0	182	0	182	0.231691	182	0.195674	182	2.14644	182	5.59855	182	0	182	0
183	12.8548	183	62.3965	183	0.000576678	183	0.000918455	183	0.523315	183	0.00333571	183	0	183	0	183	0	183	0	183	0.239018	183	0.201531	183	2.07832	183	5.55116	183	0	183	0
184	12.4199	184	60.4228	184	0.000547632	184	0.000984539	184	0.566977	184	0.00329735	184	0	184	0	184	0	184	0	184	0.247183	184	0.207687	184	2.02329	184	5.52677	184	0	184	0
185	12.0265	185	58.5673	185	0.000521665	185	0.00105879	185	0.615792	185	0.00325964	185	0	185	0	185	0	185	0	185	0.256274	185	0.214162	185	1.98037	185	5.52461	185	0	185	0
186	11.6705	186	56.8221	186	0.000498416	186	0.00114232	186	0.670181	186	0.00322257	186	0	186	0	186	0	186	0	186	0.266391	186	0.220978	186	1.94881	186	5.54425	186	0	186	0
187	11.3488	187	55.1802	187	0.00047757	187	0.00123636	187	0.730432	187	0.00318613	187	0	187	0	187	0	187	0	187	0.277652	187	0.228157	187	1.92801	187	5.92036	187	0	187	0
188	11.0581	188	53.6353	188	0.000458856	188	0.00134224	188	0.796581	188	0.00315031	188	0	188	0	188	0	188	0	188	0.290189	188	0.235724	188	1.91756	188	5.98708	188	0	188	0
189	10.7961	189	52.1818	189	0.000442037	189	0.00146139	189	0.868257	189	0.00311509	189	0	189	0	189	0	189	0	189	0.304159	189	0.243707	189	1.91721	189	6.07647	189	0	189	0
190	10.5603	190	50.8147	190	0.000426908	190	0.00159523	190	0.944468	190	0.00308045	190	0	190	0	190	0	190	0	190	0.31974	190	0.252136	190	1.92688	190	6.18951	190	0	190	0
191	10.3487	191	49.5296	191	0.000413294	191	0.00174506	191	1.02339	191	0.00304638	191	0	191	0	191	0	191	0	191	0.33714	191	0.261043	191	1.94663	191	6.32755	191	0	191	0
192	10.1597	192	48.3226	192	0.00040104	192	0.00191183	192	1.10219	192	0.00301288	192	0	192	0	192	0	192	0	192	0.356595	192	0.270464	192	1.97667	192	6.49237	192	0	192	0
193	9.9917	193	47.1903	193	0.000390012	193	0.00209585	193	1.17697	193	0.00297993	193	0	193	0	193	0	193	0	193	0.378381	193	0.280438	193	2.01741	193	6.68618	193	0	193	0
194	9.84338	194	46.1299	194	0.000380095	194	0.00229633	194	1.24308	194	0.00294751	194	0	194	0	194	0	194	0	194	0.402809	194	0.291008	194	2.06939	194	6.91168	194	0	194	0
195	9.71363	195	45.1387	195	0.000371188	195	0.00251072	195	1.29566	195	0.00291562	195	0	195	0	195	0	195	0	195	0.430236	195	0.302221	195	2.13335	195	7.17207	195	0	195	0
196	9.60149	196	44.2149	196	0.000363202	196	0.0027341	196	1.33063	196	0.00288425	196	0	196	0	196	0	196	0	196	0.46106	196	0.31413	196	2.21022	196	7.47112	196	0	196	0
197	9.50618	197	43.3567	197	0.000356061	197	0.00295844	197	1.34566	197	0.00285338	197	0	197	0	197	0	197	0	197	0.495723	197	0.326791	197	2.30116	197	7.81312	197	0	197	0
198	9.42703	198	42.5628	198	0.0003497	198	0.00317236	198	1.34084	198	0.00282299	198	0	198	0	198	0	198	0	198	0.534702	198	0.340269	198	2.40755	198	8.20292	198	0	198	0
199	9.36356	199	41.8326	199	0.000344059	199	0.00336151	199	1.31872	199	0.0027931	199	0	199	0	199	0	199	0	199	0.578491	199	0.354632	199	2.53105	199	8.6458	199	0	199	0
200	9.31541	200	41.4625	200	0.00033909	200	0.0035101	200	1.28367	200	0.00276367	200	0	200	0	200	0	200	0	200	0.62757	200	0.369959	200	2.67358	200	9.14728	200	0	200	0
201	9.34205	201	40.863	201	0.000334751	201	0.00360352	201	1.24091	201	0.00273471	201	0	201	0	201	0	201	0	201	0.68235	201	0.386336	201	2.83738	201	9.71274	201	0	201	0
202	9.3246	202	40.326	202	0.000331005	202	0.00363161	202	1.19557	202	0.0027062	202	0	202	0	202	0	202	0	202	0.74309	202	0.403858	202	3.05875	202	10.3468	202	0	202	0
203	9.32224	203	39.8537	203	0.000327821	203	0.00359121	203	1.15204	203	0.00267813	203	0	203	0	203	0	203	0	203	0.809762	203	0.422634	203	3.27344	203	11.0523	203	0	203	0
204	9.33517	204	39.4479	204	0.000325175	204	0.00348708	204	1.11369	204	0.00265049	204	0	204	0	204	0	204	0	204	0.881882	204	0.442782	204	3.518	204	11.8289	204	0	204	0
205	9.36378	205	39.1105	205	0.000323046	205	0.00333056	205	1.08294	205	0.00262329	205	0	205	0	205	0	205	0	205	0.958279	205	0.464436	205	3.79579	205	12.6707	205	0	205	0
206	9.69595	206	38.8444	206	0.000321416	206	0.00313675	206	1.06135	206	0.00259649	206	0	206	0	206	0	206	0	206	1.03686	206	0.487747	206	4.1102	206	13.5641	206	0	206	0
207	9.76062	207	38.6531	207	0.000320275	207	0.00292132	207	1.04986	207	0.00257011	207	0	207	0	207	0	207	0	207	1.11444	207	0.512883	207	4.46443	207	14.4848	207	0	207	0
208	9.84325	208	38.541	208	0.000319612	208	0.00269809	208	1.04898	208	0.00254412	208	0	208	0	208	0	208	0	208	1.18668	208	0.540035	208	4.861	208	15.3954	208	0	208	0
209	9.94501	209	38.5134	209	0.000319424	209	0.00247777	209	1.05885	209	0.00251853	209	0	209	0	209	0	209	0	209	1.24844	209	0.569418	209	5.30126	209	16.2453	209	0	209	0
210	10.0673	210	38.5765	210	0.000319709	210	0.00226768	210	1.07932	210	0.0254515	210	0	210	0	210	0	210	0	210	1.2944	210	0.601274	210	5.78447	210	16.9744	210	0	210	0
211	10.212	211	38.738	211	0.000320469	211	0.00207224	211	1.10988	211	0.0231881	211	0	211	0	211	0	211	0	211	1.32011	211	0.63588	211	6.30679	211	17.5201	211	0	211	0
212	10.381	212	39.0069	212	0.000321712	212	0.00189355	212	1.1495	212	0.0234215	212	0	212	0	212	0	212	0	212	1.32307	212	0.67355	212	6.85996	212	17.8303	212	0	212	0
213	10.5768	213	39.3936	213	0.000323447	213	0.00173215	213	1.1965	213	0.0236584	213	0	213	0	213	0	213	0	213	1.30335	213	0.714641	213	7.42985	213	17.8748	213	0	213	0
214	10.8021	214	39.9106	214	0.000325689	214	0.00158757	214	1.24827	214	0.0238989	214	0	214	0	214	0	214	0	214	1.26363	214	0.759561	214	7.99514	214	17.6538	214	0	214	0
215	11.06	215	40.5723	215	0.000328456	215	0.00145874	215	1.30116	215	0.0241431	215	0	215	0	215	0	215	0	215	1.20846	215	0.808778	215	8.52673	215	17.198	215	0	215	0
216	11.3542	216	41.3954	216	0.000331774	216	0.00134042	216	1.35047	216	0.0243911	216	0	216	0	216	0	216	0	216	1.14317	216	0.862826	216	8.98871	216	16.5601	216	0	216	0
217	11.6882	217	42.3992	217	0.000335671	217	0.00123899	217	1.3908	217	0.0246429	217	0	217	0	217	0	217	0	217	1.07295	217	0.922323	217	9.34201	217	15.8025	217	0	217	0
218	12.0661	218	43.6056	218	0.000340182	218	0.00114912	218	1.41674	218	0.0248986	218	0	218	0	218	0	218	0	218	1.00209	218	0.987974	218	9.55084	218	14.9853	218	0	218	0
219	12.4915	219	45.0394	219	0.000345348	219	0.00106945	219	1.42393	219	0.0251583	219	0	219	0	219	0	219	0	219	0.933752	219	1.0606	219	9.63693	219	14.1588	219	0	219	0
220	12.9674	220	46.7278	220	0.000351219	220	0.000998782	220	1.41003	220	0.0254221	220	0	220	0	220	0	220	0	220	0.870022	220	1.14113	220	9.50119	220	13.3602	220	0	220	0
221	13.4953	221	48.6999	221	0.000357852	221	0.000936021	221	1.37532	221	0.0256901	221	0	221	0	221	0	221	0	221	0.812065	221	1.23064	221	9.20259	221	12.6136	221	0	221	0
222	14.0742	222	50.9858	222	0.000365313	222	0.000880206	222	1.32258	222	0.0259623	222	0	222	0	222	0	222	0	222	0.760381	222	1.3304	222	8.77083	222	11.9325	222	0	222	0
223	14.6989	223	53.6136	223	0.000373681	223	0.000830495	223	1.25629	223	0.0262388	223	0	223	0	223	0	223	0	223	0.715026	223	1.44181	223	8.24503	223	11.3225	223	0	223	0
224	15.3582	224	56.6061	224	0.000383045	224	0.000786152	224	1.18161	224	0.0265198	224	0	224	0	224	0	224	0	224	0.67578	224	1.56651	224	7.66563	224	10.7839	224	0	224	0
225	16.0329	225	59.9746	225	0.00039351	225	0.000746539	225	1.10341	225	0.0268054	225	0	225	0	225	0	225	0	225	0.642286	225	1.70635	225	7.06818	225	10.3138	225	0	225	0
226	16.6946	226	63.7098	226	0.000405198	226	0.000711102	226	1.02567	226	0.0270955	226	0	226	0	226	0	226	0	226	0.614121	226	1.8634	226	6.48012	226	9.90744	226	0	226	0
227	17.3061	227	67.7704	227	0.00041825	227	0.000679359	227	0.951243	227	0.0273904	227	0	227	0	227	0	227	0	227	0.590862	227	2.03995	227	5.92021	227	9.55944	227	0	227	0
228	17.8242	228	72.0687	228	0.000432828	228	0.000650894	228	0.881968	228	0.0276902	228	0	228	0	228	0	228	0	228	0.57211	228	2.23846	228	5.39961	228	9.26417	228	0	228	0
229	18.2064	229	76.4555	229	0.00044912	229	0.000625345	229	0.818819	229	0.0279949	229	0	229	0	229	0	229	0	229	0.557512	229	2.46146	229	4.9236	229	9.01623	229	0	229	0
230	18.419	230	80.7116	230	0.000467344	230	0.000602396	230	0.762158	230	0.0283046	230	0	230	0	230	0	230	0	230	0.546768	230	2.71141	230	4.49339	230	8.81067	230	0	230	0
231	18.4462	231	84.5502	231	0.000487751	231	0.000581775	231	0.711942	231	0.0286195	231	0	231	0	231	0	231	0	231	0.539633	231	2.99034	231	4.1076	231	8.64302	231	0	231	0
232	18.2934	232	87.6416	232	0.000510627	232	0.000563243	232	0.667887	232	0.0289397	232	0	232	0	232	0	232	0	232	0.535919	232	3.29947	232	3.76336	232	8.50933	232	0	232	0
233	17.9867	233	89.663	233	0.0005363	233	0.000546592	233	0.629585	233	0.0292652	233	0	233	0	233	0	233	0	233	0.535494	233	3.63846	233	3.45709	233	8.40618	233	0	233	0
234	17.5652	234	90.364	234	0.000565138	234	0.000531639	234	0.596584	234	0.0295963	234	0	234	0	234	0	234	0	234	0.538281	234	4.00449	234	3.18497	234	8.33058	234	0	234	0
235	17.073	235	89.629	235	0.000597552	235	0.000518226	235	0.568434	235	0.029933	235	0	235	0	235	0	235	0	235	0.544255	235	4.39112	235	2.94327	235	8.28	235	0	235	0
236	16.5506	236	87.5086	236	0.000633988	236	0.000506212	236	0.544715	236	0.0302755	236	0	236	0	236	0	236	0	236	0.553447	236	4.78703	236	2.72847	236	8.25225	236	0	236	0
237	16.0312	237	84.2054	237	0.000674914	237	0.000495474	237	0.525056	237	0.030624	237	0	237	0	237	0	237	0	237	0.56594	237	5.17514	237	2.53738	237	8.24552	237	0	237	0
238	15.5381	238	80.0212	238	0.000720795	238	0.000485905	238	0.509138	238	0.0309784	238	0	238	0	238	0	238	0	238	0.581874	238	5.5326	238	2.36715	238	8.25825	238	0	238	0
239	15.0863	239	75.2896	239	0.000772047	239	0.000477409	239	0.496699	239	0.031339	239	0	239	0	239	0	239	0	239	0.601446	239	5.83251	239	2.21525	239	8.28915	239	0	239	0
240	14.6837	240	70.3179	240	0.000828965	240	0.000469902	240	0.487534	240	0.031706	240	0	240	0	240	0	240	0	240	0.624918	240	6.0476	240	2.07948	240	8.33718	240	0	240	0
241	14.3332	241	65.353	241	0.000891608	241	0.00046331	241	0.48149	241	0.0320794	241	0	241	0	241	0	241	0	241	0.652617	241	6.15559	241	1.95791	241	8.40145	241	0	241	0
242	14.0343	242	60.5705	242	0.000959647	242	0.000457567	242	0.478469	242	0.0324595	242	0	242	0	242	0	242	0	242	0.684942	242	6.14459	242	1.84886	242	8.48129	242	0	242	0
243	13.7845	243	56.0802	243	0.00103216	243	0.000452616	243	0.478424	243	0.0328464	243	0	243	0	243	0	243	0	243	0.722373	243	6.01627	243	1.75089	243	8.57617	243	0	243	0
244	13.5805	244	51.9394	244	0.00110739	244	0.00042841	244	0.481361	244	0.0332402	244	0	244	0	244	0	244	0	244	0.765469	244	5.78545	244	1.66274	244	8.68569	244	0	244	0
245	13.4184	245	48.1677	245	0.00118258	245	0.000425093	245	0.487334	245	0.0336411	245	0	245	0	245	0	245	0	245	0.814876	245	5.47613	245	1.58332	245	8.80959	245	0	245	0
246	13.2943	246	44.76	246	0.00125386	246	0.000422429	246	0.496453	246	0.0340493	246	0	246	0	246	0	246	0	246	0.871323	246	5.11597	246	1.5117	246	8.90911	246	0	246	0
247	13.2046	247	41.6966	247	0.00131645	247	0.000420382	247	0.508878	247	0.034465	247	0	247	0	247	0	247	0	247	0.935612	247	4.73119	247	1.44705	247	9.06195	247	0	247	0
248	13.1457	248	38.9501	248	0.00134197	248	0.000418922	248	0.524826	248	0.0348883	248	0	248	0	248	0	248	0	248	1.00859	248	4.34337	248	1.38867	248	9.22905	248	0	248	0
249	13.1149	249	36.4901	249	0.00137253	249	0.000418022	249	0.544569	249	0.0353194	249	0	249	0	249	0	249	0	249	1.09109	249	3.96822	249	1.33596	249	9.41056	249	0	249	0
250	13.1094	250	34.2862	250	0.00138164	250	0.000417659	250	0.568433	250	0.0357586	250	0	250	0	250	0	250	0	250	1.18388	250	3.61582	250	1.28836	250	9.60673	250	0	250	0
251	13.1268	251	32.3094	251	0.00136867	251	0.000417811	251	0.596797	251	0.0362061	251	0	251	0	251	0	251	0	251	1.28748	251	3.29168	251	1.24544	251	9.81791	251	0	251	0
252	13.1653	252	30.5331	252	0.00133554	252	0.000418463	252	0.63008	252	0.0366619	252	0	252	0	252	0	252	0	252	1.40198	252	2.99796	252	1.23754	252	10.0445	252	0	252	0
253	13.2231	253	28.9334	253	0.0012862	253	0.000419598	253	0.668724	253	0.0371264	253	0	253	0	253	0	253	0	253	1.52675	253	2.73461	253	1.20313	253	10.2871	253	0	253	0
254	13.2989	254	27.4891	254	0.00122565	254	0.000421205	254	0.713157	254	0.0375998	254	0	254	0	254	0	254	0	254	1.66005	254	2.5002	254	1.17237	254	10.5463	254	0	254	0
255	13.3913	255	26.1814	255	0.00115897	255	0.000423274	255	0.763734	255	0.0380823	255	0	255	0	255	0	255	0	255	1.7986	255	2.29261	255	1.14501	255	10.8227	255	0	255	0
256	13.4994	256	24.9941	256	0.00109052	256	0.000425797	256	0.820649	256	0.0385741	256	0	256	0	256	0	256	0	256	1.93724	256	2.10941	256	1.12084	256	11.1575	256	0	256	0
257	13.6222	257	23.9129	257	0.00102362	257	0.000428768	257	0.883796	257	0.0390755	257	0	257	0	257	0	257	0	257	2.06881	257	1.94813	257	1.09969	257	11.4715	257	0	257	0
258	13.7592	258	22.9256	258	0.000960514	258	0.000432183	258	0.952586	258	0.0395867	258	0	258	0	258	0	258	0	258	2.18447	258	1.80641	258	1.08142	258	11.7893	258	0	258	0
259	13.9098	259	22.0212	259	0.000902514	259	0.000436039	259	1.02572	259	0.040108	259	0	259	0	259	0	259	0	259	2.2748	259	1.68209	259	1.06594	259	12.1448	259	0	259	0
260	14.0735	260	21.1907	260	0.000850224	260	0.000440337	260	1.10097	260	0.0406397	260	0	260	0	260	0	260	0	260	2.33145	260	1.57325	260	1.05314	260	12.5227	260	0	260	0
261	14.2499	261	20.4257	261	0.000803763	261	0.000445077	261	1.18836	261	0.041182	261	0	261	0	261	0	261	0	261	2.34908	261	1.47817	261	1.04301	261	12.9246	261	0	261	0
262	14.4388	262	19.7283	262	0.000762947	262	0.000450262	262	1.2568	262	0.0417352	262	0	262	0	262	0	262	0	262	2.32677	262	1.3954	262	1.03551	262	13.352	262	0	262	0
263	14.6401	263	19.0743	263	0.000727421	263	0.000455896	263	1.31433	263	0.0422996	263	0	263	0	263	0	263	0	263	2.26832	263	1.32367	263	1.03066	263	13.8066	263	0	263	0
264	14.8598	264	18.4674	264	0.000696748	264	0.000461986	264	1.35572	264	0.0428755	264	0	264	0	264	0	264	0	264	2.1812	264	1.26192	264	1.02849	264	14.2904	264	0	264	0
265	15.0855	265	17.9027	265	0.00067047	265	0.000468539	265	1.37676	265	0.0434632	265	0	265	0	265	0	265	0	265	2.07481	265	1.20927	265	1.02904	265	14.8056	265	0	265	0
266	15.3234	266	17.3762	266	0.000648139	266	0.000475565	266	1.37525	266	0.0440631	266	0	266	0	266	0	266	0	266	1.95856	266	1.16499	266	1.03241	266	15.3545	266	0	266	0
267	15.5736	267	16.8842	267	0.00062934	267	0.000483073	267	1.35166	267	0.0446754	267	0	267	0	267	0	267	0	267	1.84059	267	1.12849	267	1.03865	267	15.9398	267	0	267	0
268	15.8362	268	16.4235	268	0.000613697	268	0.000491076	268	1.30897	268	0.0453006	268	0	268	0	268	0	268	0	268	1.72711	268	1.09931	268	1.04786	268	16.5643	268	0	268	0
269	16.1115	269	15.9913	269	0.000600877	269	0.000499588	269	1.25186	269	0.045939	269	0	269	0	269	0	269	0	269	1.62237	269	1.07712	269	1.06007	269	17.2313	269	0	269	0
270	16.3995	270	15.5849	270	0.000590589	270	0.000508624	270	1.18572	270	0.046591	270	0	270	0	270	0	270	0	270	1.52895	270	1.06166	270	1.07527	270	17.9444	270	0	270	0
271	16.7007	271	15.2023	271	0.000582581	271	0.000518199	271	1.11559	271	0.0472569	271	0	271	0	271	0	271	0	271	1.44818	271	1.05278	271	1.09335	271	18.7077	271	0	271	0
272	17.0154	272	14.8414	272	0.000576636	272	0.000528333	272	1.04564	272	0.0479371	272	0	272	0	272	0	272	0	272	1.38054	272	1.05039	272	1.11404	272	19.5255	272	0	272	0
273	17.3438	273	14.5004	273	0.000561988	273	0.000539043	273	0.978874	273	0.0486322	273	0	273	0	273	0	273	0	273	1.32604	273	1.05444	273	1.13688	273	20.4029	273	0	273	0
274	17.6865	274	14.1778	274	0.000559749	274	0.00055035	274	0.917255	274	0.0493424	274	0	274	0	274	0	274	0	274	1.2844	274	1.066	274	1.16118	274	21.3454	274	0	274	0
275	18.0439	275	13.8721	275	0.000559099	275	0.000867272	275	0.861869	275	0.0500683	275	0	275	0	275	0	275	0	275	1.25529	275	1.08286	275	1.18604	275	22.3593	275	0	275	0
276	18.4164	276	13.5821	276	0.000559928	276	0.000882421	276	0.813176	276	0.0508103	276	0	276	0	276	0	276	0	276	1.23987	276	1.10598	276	1.21042	276	23.4516	276	0	276	0
277	18.8047	277	13.3066	277	0.000562146	277	0.000898789	277	0.77123	277	0.0515688	277	0	277	0	277	0	277	0	277	1.23501	277	1.13514	277	1.23337	277	24.6302	277	0	277	0
278	19.2094	278	13.0445	278	0.000565678	278	0.000915908	278	0.729023	278	0.0523445	278	0	278	0	278	0	278	0	278	1.24211	278	1.16999	278	1.25424	278	25.9038	278	0	278	0
279	19.631	279	12.795	279	0.000873723	279	0.000933814	279	0.699946	279	0.0531377	279	0	279	0	279	0	279	0	279	1.26129	279	1.21009	279	1.2729	279	27.2827	279	0	279	0
280	20.0704	280	12.5572	280	0.000882814	280	0.000952548	280	0.676765	280	0.0539491	280	0	280	0	280	0	280	0	280	1.29285	280	1.25495	280	1.28985	280	28.7781	280	0	280	0
281	20.5282	281	12.3303	281	0.000893131	281	0.000972158	281	0.659142	281	0.0547792	281	0	281	0	281	0	281	0	281	1.33726	281	1.30425	281	1.30619	281	30.4029	281	0	281	0
282	21.0054	282	12.1137	282	0.000904647	282	0.000992691	282	0.646785	282	0.0556285	282	0	282	0	282	0	282	0	282	1.39514	282	1.358	282	1.32338	282	32.1718	282	0	282	0
283	21.5027	283	11.9066	283	0.000917353	283	0.0010142	283	0.639463	283	0.0564977	283	0	283	0	283	0	283	0	283	1.4672	283	1.41674	283	1.34307	283	34.1014	283	0	283	0
284	22.0211	284	11.7086	284	0.000931248	284	0.00103675	284	0.63702	284	0.0573874	284	0	284	0	284	0	284	0	284	1.55419	284	1.48164	284	1.36687	284	36.2107	284	0	284	0
285	22.5616	285	11.519	285	0.000946339	285	0.00106039	285	0.639377	285	0.0582982	285	0	285	0	285	0	285	0	285	1.65672	285	1.55433	285	1.39624	285	38.5216	285	0	285	0
286	23.1255	286	11.3375	286	0.000962642	286	0.0010852	286	0.646536	286	0.0592309	286	0	286	0	286	0	286	0	286	1.77506	286	1.63671	286	1.43248	286	41.0589	286	0	286	0
287	23.7137	287	11.1635	287	0.00098018	287	0.00111123	287	0.658588	287	0.060186	287	0	287	0	287	0	287	0	287	1.90884	287	1.73056	287	1.47673	287	43.8514	287	0	287	0
288	24.3276	288	11.2304	288	0.000998984	288	0.00113858	288	0.675708	288	0.0611644	288	0	288	0	288	0	288	0	288	2.05663	288	1.83716	288	1.53004	288	46.932	288	0	288	0
289	25.1324	289	11.0727	289	0.00101909	289	0.00116731	289	0.698165	289	0.0646433	289	0	289	0	289	0	289	0	289	2.21534	289	1.95537	289	1.59335	289	50.3387	289	0	289	0
290	25.8035	290	10.9216	290	0.00104056	290	0.00119753	290	0.72632	290	0.0656953	290	0	290	0	290	0	290	0	290	2.37977	290	2.08717	290	1.6624	290	54.1151	290	0	290	0
291	26.5046	291	10.7766	291	0.00106343	291	0.0012293	291	0.760632	291	0.0667733	291	0	291	0	291	0	291	0	291	2.54208	291	2.22816	291	1.74827	291	58.3117	291	0	291	0
292	27.2375	292	10.6374	292	0.00108778	292	0.00126278	292	0.801654	292	0.0678781	292	0	292	0	292	0	292	0	292	2.69184	292	2.37313	292	1.84629	292	62.9863	292	0	292	0
293	28.0039	293	10.504	293	0.00111368	293	0.00129806	293	0.850032	293	0.0690106	293	0	293	0	293	0	293	0	293	2.81674	293	2.51429	293	2.01643	293	68.2054	293	0	293	0
294	28.8059	294	10.3759	294	0.00114121	294	0.00133527	294	0.90649	294	0.0701719	294	0	294	0	294	0	294	0	294	2.90425	294	2.64143	294	2.13892	294	74.0452	294	0	294	0
295	29.6454	295	10.253	295	0.00117047	295	0.00137455	295	0.9718	295	0.0713628	295	0	295	0	295	0	295	0	295	2.94405	295	2.74286	295	2.27139	295	80.5922	295	0	295	0
296	30.5248	296	10.135	296	0.00120156	296	0.00141606	296	1.04673	296	0.0725844	296	0	296	0	296	0	296	0	296	2.93046	296	2.80724	296	2.41069	296	87.9436	296	0	296	0
297	31.4466	297	10.0218	297	0.0012346	297	0.00145995	297	1.13195	297	0.0738377	297	0	297	0	297	0	297	0	297	2.86395	297	2.8259	297	2.55172	297	96.1937	297	0	297	0
298	32.4132	298	9.91324	298	0.00126972	298	0.00150641	298	1.22789	298	0.0751239	298	0	298	0	298	0	298	0	298	2.75102	298	2.79499	298	2.68732	298	105.486	298	0	298	0
299	33.4277	299	9.8091	299	0.00130706	299	0.00155566	299	1.33454	299	0.0764441	299	0	299	0	299	0	299	0	299	2.60242	299	2.7165	299	2.80847	299	115.93	299	0	299	0
300	34.4931	300	9.70926	300	0.0013468	300	0.0016079	300	1.45111	300	0.0777996	300	0	300	0	300	0	300	0	300	2.43066	300	2.5977	300	2.90523	300	127.644	300	0	300	0
301	35.6126	301	9.61358	301	0.00138911	301	0.0016634	301	1.57569	301	0.0791915	301	0	301	0	301	0	301	0	301	2.24766	301	2.44921	301	2.96842	301	140.734	301	0	301	0
302	36.79	302	9.52194	302	0.0014342	302	0.00172242	302	1.7048	302	0.0806213	302	0	302	0	302	0	302	0	302	2.06327	302	2.28265	302	2.9916	302	155.269	302	0	302	0
303	38.0291	303	9.43422	303	0.00148228	303	0.00178526	303	1.83307	303	0.0820903	303	0	303	0	303	0	303	0	303	1.88467	303	2.10862	303	2.97274	303	171.255	303	0	303	0
304	39.3342	304	9.35033	304	0.00153361	304	0.00185227	304	1.95312	304	0.0835999	304	0	304	0	304	0	304	0	304	1.71648	304	1.93561	304	2.91474	304	188.589	304	0	304	0
305	40.71	305	9.27018	305	0.00158847	305	0.00192382	305	2.056	305	0.0851517	305	0	305	0	305	0	305	0	305	1.56123	305	1.76956	305	2.82467	305	207.007	305	0	305	0
306	42.1615	306	9.19367	306	0.00164717	306	0.00200033	306	2.1323	306	0.0867472	306	0	306	0	306	0	306	0	306	1.41991	306	1.61417	306	2.71197	306	226.026	306	0	306	0
307	43.6943	307	9.12073	307	0.00171006	307	0.00208226	307	2.17384	307	0.0883882	307	0	307	0	307	0	307	0	307	1.29246	307	1.47133	307	2.58645	307	244.89	307	0	307	0
308	45.3144	308	9.0513	308	0.00177752	308	0.00217014	308	2.17561	308	0.0900763	308	0	308	0	308	0	308	0	308	1.17824	308	1.34163	308	2.45681	308	262.563	308	0	308	0
309	47.0283	309	8.98532	309	0.00185	309	0.00226456	309	2.13706	309	0.0918134	309	0	309	0	309	0	309	0	309	1.07623	309	1.22482	309	2.32385	309	277.785	309	0	309	0
310	48.8434	310	8.92273	310	0.00192799	310	0.00236617	310	2.06304	310	0.0936014	310	0	310	0	310	0	310	0	310	0.985288	310	1.12017	310	2.20409	310	289.229	310	0	310	0
311	50.7675	311	8.86349	311	0.00201204	311	0.00247572	311	1.95961	311	0.0954423	311	0	311	0	311	0	311	0	311	0.904259	311	1.02669	311	2.09434	311	295.743	311	0	311	0
312	52.8094	312	8.80757	312	0.00210279	312	0.00259405	312	1.83679	312	0.0973382	312	0	312	0	312	0	312	0	312	0.832023	312	0.943293	312	1.99596	312	296.622	312	0	312	0
313	54.9787	313	8.75493	313	0.00220093	313	0.00272209	313	1.70374	313	0.0992913	313	0	313	0	313	0	313	0	313	0.767549	313	0.868892	313	1.90933	313	291.788	313	0	313	0
314	57.2859	314	8.70555	314	0.00230727	314	0.00286094	314	1.56818	314	0.101304	314	0	314	0	314	0	314	0	314	0.709904	314	0.802465	314	1.83418	314	281.818	314	0	314	0
315	59.7429	315	8.65941	315	0.00242273	315	0.00301181	315	1.43593	315	0.103379	315	0	315	0	315	0	315	0	315	0.651961	315	0.74307	315	1.7699	315	267.787	315	0	315	0
316	62.3624	316	8.6165	316	0.00254834	316	0.00317609	316	1.31079	316	0.105518	316	0	316	0	316	0	316	0	316	0.605651	316	0.689862	316	1.71569	316	251.01	316	0	316	0
317	65.159	317	8.57682	317	0.00268529	317	0.00335538	317	1.19496	317	0.107724	317	0	317	0	317	0	317	0	317	0.563973	317	0.642094	317	1.6707	317	232.784	317	0	317	0
318	68.1484	318	8.54038	318	0.00283492	318	0.00355149	318	1.08938	318	0.110001	318	0	318	0	318	0	318	0	318	0.52637	318	0.599105	318	1.63411	318	214.21	318	0	318	0
319	71.3485	319	8.50717	319	0.0029988	319	0.0037665	319	0.99415	319	0.112351	319	0	319	0	319	0	319	0	319	0.492359	319	0.560322	319	1.60515	319	196.112	319	0	319	0
320	74.779	320	8.47723	320	0.0031787	320	0.00400281	320	0.908859	320	0.114777	320	0	320	0	320	0	320	0	320	0.46152	320	0.525242	320	1.58314	320	179.041	320	0	320	0
321	78.4621	321	3.502	321	0.00337666	321	0.00426317	321	0.832804	321	0.117283	321	0	321	0	321	0	321	0	321	0.433488	321	0.49343	321	1.56747	321	163.31	321	0	321	0
322	82.4224	322	3.52774	322	0.00359504	322	0.00455074	322	0.765152	322	0.119872	322	0	322	0	322	0	322	0	322	0.407944	322	0.464508	322	1.55766	322	149.06	322	0	322	0
323	86.6876	323	3.5561	323	0.00383654	323	0.00486918	323	0.705037	323	0.122547	323	0	323	0	323	0	323	0	323	0.384612	323	0.438146	323	1.55326	323	136.315	323	0	323	0
324	91.2891	324	3.58715	324	0.00410429	324	0.00522268	324	0.651624	324	0.125314	324	0	324	0	324	0	324	0	324	0.363252	324	0.414058	324	1.55395	324	125.024	324	0	324	0
325	96.2619	325	3.62095	325	0.0044019	325	0.00561609	325	0.604135	325	0.128175	325	0	325	0	325	0	325	0	325	0.343653	325	0.391995	325	1.55944	325	115.095	325	0	325	0
326	101.646	326	3.65758	326	0.00473348	326	0.00605496	326	0.561863	326	0.131136	326	0	326	0	326	0	326	0	326	0.325631	326	0.371739	326	1.55214	326	106.42	326	0	326	0
327	107.486	327	3.69711	327	0.00510379	327	0.00654565	327	0.524182	327	0.134201	327	0	327	0	327	0	327	0	327	0.309024	327	0.353099	327	1.56687	327	98.8843	327	0	327	0
328	113.832	328	3.73966	328	0.00551822	328	0.00709537	328	0.490539	328	0.137375	328	0	328	0	328	0	328	0	328	0.29369	328	0.335909	328	1.58599	328	92.3755	328	0	328	0
329	120.744	329	3.7853	329	0.0059829	329	0.00771227	329	0.460449	329	0.140662	329	0	329	0	329	0	329	0	329	0.279505	329	0.320024	329	1.60946	329	86.7876	329	0	329	0
330	128.286	330	3.83416	330	0.00650467	330	0.00840537	330	0.433492	330	0.14407	330	0	330	0	330	0	330	0	330	0.266356	330	0.305313	330	1.63732	330	82.0194	330	0	330	0
331	136.535	331	3.88636	331	0.00709101	331	0.00918443	331	0.409302	331	0.147603	331	0	331	0	331	0	331	0	331	0.254148	331	0.291663	331	1.66964	331	77.9799	331	0	331	0
332	145.576	332	3.94203	332	0.00774992	332	0.0100597	332	0.387563	332	0.151267	332	0	332	0	332	0	332	0	332	0.242793	332	0.278975	332	1.70656	332	74.5568	332	0	332	0
333	155.508	333	4.00131	333	0.00848952	333	0.0110412	333	0.368001	333	0.15507	333	0	333	0	333	0	333	0	333	0.232214	333	0.267158	333	1.74827	333	71.6527	333	0	333	0
334	166.445	334	4.06437	334	0.0093174	334	0.0121378	334	0.350379	334	0.159019	334	0	334	0	334	0	334	0	334	0.222342	334	0.256135	334	1.795	334	69.1552	334	0	334	0
335	178.518	335	4.13137	335	0.0102396	335	0.0133555	335	0.334493	335	0.16312	335	0	335	0	335	0	335	0	335	0.213116	335	0.245834	335	1.84708	335	66.9432	335	0	335	0
336	191.876	336	4.16486	336	0.0112588	336	0.014695	336	0.320164	336	0.167382	336	0	336	0	336	0	336	0	336	0.204481	336	0.236194	336	1.90487	336	64.8915	336	0	336	0
337	206.693	337	4.24069	337	0.0123723	337	0.016148	337	0.307241	337	0.171814	337	0	337	0	337	0	337	0	337	0.196387	337	0.227157	337	1.96861	337	62.8825	337	0	337	0
338	223.169	338	4.32107	338	0.0135681	338	0.0176928	338	0.29559	338	0.176424	338	0	338	0	338	0	338	0	338	0.188792	338	0.218673	338	2.03924	338	60.8212	338	0	338	0
339	241.534	339	4.40623	339	0.0148217	339	0.0192894	339	0.285098	339	0.181222	339	0	339	0	339	0	339	0	339	0.181654	339	0.210698	339	2.11719	339	58.6498	339	0	339	0
340	262.05	340	4.49644	340	0.0160921	340	0.020875	340	0.275666	340	0.186218	340	0	340	0	340	0	340	0	340	0.174938	340	0.203191	340	2.20316	340	56.3556	340	0	340	0
341	285.019	341	4.59196	341	0.0173192	341	0.0223633	341	0.267211	341	0.191424	341	0	341	0	341	0	341	0	341	0.168611	341	0.196115	341	2.298	341	53.9667	341	0	341	0
342	310.764	342	4.69312	342	0.0184254	342	0.0236487	342	0.259661	342	0.196851	342	0	342	0	342	0	342	0	342	0.162644	342	0.189437	342	2.40269	342	51.5391	342	0	342	0
343	339.709	343	4.80023	343	0.0193226	343	0.0246192	343	0.252955	343	0.202512	343	0	343	0	343	0	343	0	343	0.15701	343	0.183128	343	2.51834	343	49.1396	343	0	343	0
344	372.259	344	4.91366	344	0.0199258	344	0.0251771	344	0.247043	344	0.208421	344	0	344	0	344	0	344	0	344	0.151685	344	0.177159	344	2.64627	344	46.831	344	0	344	0
345	408.911	345	5.03381	345	0.0201708	345	0.025261	345	0.241885	345	0.214592	345	0	345	0	345	0	345	0	345	0.146647	345	0.171507	345	2.78796	345	44.6637	345	0	345	0
346	450.067	346	5.16109	346	0.0200306	346	0.0248625	346	0.237447	346	0.22104	346	0	346	0	346	0	346	0	346	0.141876	346	0.166149	346	2.94512	346	42.6722	346	0	346	0
347	496.23	347	5.29598	347	0.0195227	347	0.0240281	347	0.233708	347	0.227783	347	0	347	0	347	0	347	0	347	0.137354	347	0.161065	347	3.11972	347	40.8763	347	0	347	0
348	547.799	348	5.48258	348	0.0187038	348	0.0228471	348	0.23065	348	0.234839	348	0	348	0	348	0	348	0	348	0.133062	348	0.156235	348	3.31394	348	39.2845	348	0	348	0
349	605.029	349	5.63469	349	0.0176561	349	0.0214294	349	0.228266	349	0.242228	349	0	349	0	349	0	349	0	349	0.128988	349	0.151643	349	3.53026	349	37.8973	349	0	349	0
350	667.904	350	5.79609	350	0.0164684	350	0.0198844	350	0.226556	350	0.249969	350	0	350	0	350	0	350	0	350	0.125115	350	0.147273	350	3.77137	350	36.7105	350	0	350	0
351	735.967	351	5.96745	351	0.0152214	351	0.018305	351	0.225529	351	0.258087	351	0	351	0	351	0	351	0	351	0.121431	351	0.143112	351	4.04018	351	35.7173	351	0	351	0
352	807.898	352	6.14949	352	0.0139794	352	0.0167613	352	0.225202	352	0.266605	352	0	352	0	352	0	352	0	352	0.117925	352	0.139144	352	4.3397	352	34.9104	352	0	352	0
353	882.124	353	6.14096	353	0.0127878	353	0.0152996	353	0.225601	353	0.27555	353	0	353	0	353	0	353	0	353	0.114585	353	0.13536	353	4.6729	353	34.283	353	0	353	0
354	955.362	354	6.34885	354	0.0116743	354	0.0139463	354	0.226764	354	0.284952	354	0	354	0	354	0	354	0	354	0.111401	354	0.131746	354	5.04249	354	33.8294	354	0	354	0
355	1023.44	355	6.57005	355	0.0106534	355	0.0127139	355	0.228737	355	0.29484	355	0	355	0	355	0	355	0	355	0.108364	355	0.128294	355	5.45059	355	33.5457	355	0	355	0
356	1081.37	356	6.80564	356	0.00972968	356	0.0116036	356	0.23158	356	0.30525	356	0	356	0	356	0	356	0	356	0.105466	356	0.124994	356	5.89835	356	33.4295	356	0	356	0
357	1123.96	357	7.05678	357	0.00890135	357	0.0106109	357	0.235362	357	0.316219	357	0	357	0	357	0	357	0	357	0.102697	357	0.121836	357	6.38539	357	33.4802	357	0	357	0
358	1146.83	358	7.32481	358	0.00816298	358	0.00972741	358	0.24017	358	0.327786	358	0	358	0	358	0	358	0	358	0.100051	358	0.118813	358	6.90924	358	33.6635	358	0	358	0
359	1147.42	359	7.61115	359	0.00750725	359	0.00894342	359	0.246098	359	0.339995	359	0	359	0	359	0	359	0	359	0.0975214	359	0.115917	359	7.46439	359	34.0533	359	0	359	0
360	1125.7	360	7.91743	360	0.00692609	360	0.00824865	360	0.253258	360	0.352894	360	0	360	0	360	0	360	0	360	0.0951012	360	0.113141	360	8.04122	360	34.617	360	0	360	0
361	1084.16	361	8.24544	361	0.00641145	361	0.00763319	361	0.261768	361	0.366536	361	0	361	0	361	0	361	0	361	0.0927846	361	0.110479	361	8.62456	361	35.358	361	0	361	0
362	1027.13	362	8.59718	362	0.00595574	362	0.00708778	362	0.27175	362	0.380979	362	0	362	0	362	0	362	0	362	0.0905662	362	0.107925	362	9.19242	362	36.2789	362	0	362	0
363	959.797	363	8.97487	363	0.00554729	363	0.00660404	363	0.28332	363	0.396284	363	0	363	0	363	0	363	0	363	0.0884409	363	0.105472	363	9.70317	363	37.3803	363	0	363	0
364	887.182	364	9.38102	364	0.00518924	364	0.00617449	364	0.296571	364	0.412522	364	0	364	0	364	0	364	0	364	0.0864039	364	0.103117	364	10.1476	364	38.6597	364	0	364	0
365	813.483	365	9.81841	365	0.00487132	365	0.00579254	365	0.311548	365	0.429768	365	0	365	0	365	0	365	0	365	0.0844507	365	0.100853	365	10.4778	365	40.1108	365	0	365	0
366	741.806	366	10.2902	366	0.00458865	366	0.00545242	366	0.328206	366	0.448107	366	0	366	0	366	0	366	0	366	0.0825772	366	0.0986767	366	10.6651	366	41.7241	366	0	366	0
367	674.181	367	10.7999	367	0.004337	367	0.00514911	367	0.346364	367	0.467631	367	0	367	0	367	0	367	0	367	0.0807796	367	0.0965834	367	10.6965	367	43.4899	367	0	367	0
368	611.746	368	11.3515	368	0.00411267	368	0.00487825	368	0.365639	368	0.488443	368	0	368	0	368	0	368	0	368	0.0790541	368	0.0945692	368	10.571	368	45.4025	368	0	368	0
369	554.975	369	11.9496	369	0.00391245	369	0.00463606	369	0.385385	369	0.510656	369	0	369	0	369	0	369	0	369	0.0773975	369	0.0926305	369	10.3116	369	47.4673	369	0	369	0
370	503.9	370	12.5993	370	0.00373356	370	0.00441924	370	0.404652	370	0.534396	370	0	370	0	370	0	370	0	370	0.0758066	370	0.0907637	370	9.9519	370	49.7068	370	0	370	0
371	458.276	371	13.3063	371	0.0035736	371	0.00422496	371	0.422198	371	0.559805	371	0	371	0	371	0	371	0	371	0.0742784	371	0.0889656	371	9.53054	371	52.1635	371	0	371	0
372	417.711	372	14.0773	372	0.00343046	372	0.00405075	372	0.436599	372	0.587038	372	0	372	0	372	0	372	0	372	0.0728102	372	0.0872331	372	9.08434	372	54.8992	372	0	372	0
373	381.746	373	14.9199	373	0.00330235	373	0.00389446	373	0.446459	373	0.61627	373	0	373	0	373	0	373	0	373	0.0713993	373	0.0855635	373	8.6438	373	57.9896	373	0	373	0
374	349.911	374	15.8426	374	0.00318767	374	0.00375423	374	0.450696	374	0.647698	374	0	374	0	374	0	374	0	374	0.0700433	374	0.0839539	374	8.23142	374	61.5176	374	0	374	0
375	321.751	375	16.8554	375	0.00308506	375	0.00362842	375	0.448813	375	0.681539	375	0	375	0	375	0	375	0	375	0.06874	375	0.0824018	375	7.86206	375	65.5665	375	0	375	0
376	296.848	376	17.9697	376	0.00299332	376	0.00351563	376	0.441027	376	0.718041	376	0	376	0	376	0	376	0	376	0.0674872	376	0.080905	376	7.54439	376	70.2131	376	0	376	0
377	274.825	377	19.1984	377	0.0029114	377	0.00341461	377	0.428216	377	0.757481	377	0	377	0	377	0	377	0	377	0.066283	377	0.0794612	377	7.28259	377	75.5216	377	0	377	0
378	255.347	378	20.5567	378	0.00283839	378	0.00332427	378	0.411684	378	0.800173	378	0	378	0	378	0	378	0	378	0.0651254	378	0.0780683	378	7.07797	378	81.5345	378	0	378	0
379	238.123	379	22.0618	379	0.00277348	379	0.00324367	379	0.392873	379	0.846471	379	0	379	0	379	0	379	0	379	0.0640127	379	0.0767244	379	6.93016	379	88.2605	379	0	379	0
380	222.901	380	23.7336	380	0.00271598	380	0.00317197	380	0.373114	380	0.896778	380	0	380	0	380	0	380	0	380	0.0629433	380	0.0754276	380	6.83809	380	95.656	380	0	380	0
381	209.463	381	25.5952	381	0.00266527	381	0.00310843	381	0.353473	381	0.95155	381	0	381	0	381	0	381	0	381	0.0619157	381	0.0741761	381	6.80054	381	103.603	381	0	381	0
382	197.628	382	27.6729	382	0.0026208	382	0.00305242	382	0.334711	382	1.01131	382	0	382	0	382	0	382	0	382	0.0609283	382	0.0729685	382	6.81659	382	111.879	382	0	382	0
383	187.238	383	29.997	383	0.00258211	383	0.00300336	383	0.317304	383	1.07665	383	0	383	0	383	0	383	0	383	0.0599799	383	0.0718031	383	6.88586	383	120.141	383	0	383	0
384	178.165	384	32.6018	384	0.00254876	384	0.00296075	384	0.301502	384	1.14824	384	0	384	0	384	0	384	0	384	0.0590692	384	0.0706786	384	7.00869	384	127.91	384	0	384	0
385	170.302	385	35.5263	385	0.00252039	385	0.00292417	385	0.287394	385	1.22688	385	0	385	0	385	0	385	0	385	0.058195	385	0.0695935	385	7.18619	385	134.604	385	0	385	0
386	163.564	386	38.8136	386	0.00249668	386	0.00289321	386	0.27496	386	1.31345	386	0	386	0	386	0	386	0	386	0.0573562	386	0.0685467	386	7.42038	386	139.605	386	0	386	0
387	157.883	387	42.5111	387	0.00247734	387	0.00286755	387	0.264119	387	1.40897	387	0	387	0	387	0	387	0	387	0.0565519	387	0.067537	387	7.71412	387	142.367	387	0	387	0
388	153.208	388	46.6703	388	0.00246213	388	0.00284689	388	0.254756	388	1.51465	388	0	388	0	388	0	388	0	388	0.0557811	388	0.0665633	388	8.07114	388	142.546	388	0	388	0
389	149.506	389	51.3379	389	0.00245082	389	0.00283096	389	0.246745	389	1.63183	389	0	389	0	389	0	389	0	389	0.0550429	389	0.0656245	389	8.49597	389	140.088	389	0	389	0
390	146.754	390	56.5612	390	0.00244322	390	0.00281954	390	0.23996	390	1.76209	390	0	390	0	390	0	390	0	390	0.0543365	390	0.0647198	390	8.99371	390	135.241	390	0	390	0
391	144.942	391	62.3744	391	0.00243917	391	0.00281245	391	0.234279	391	1.90724	391	0	391	0	391	0	391	0	391	0.0536612	391	0.0638481	391	9.56977	391	128.49	391	0	391	0
392	144.068	392	68.7884	392	0.00243853	392	0.00280949	392	0.229595	392	2.06936	392	0	392	0	392	0	392	0	392	0.0530164	392	0.0630088	392	10.2293	392	120.44	392	0	392	0
393	144.135	393	75.7756	393	0.00244118	393	0.00281056	393	0.225811	393	2.25082	393	0	393	0	393	0	393	0	393	0.0524013	393	0.0622011	393	10.9763	393	111.69	393	0	393	0
394	145.145	394	83.2482	394	0.00244701	394	0.00281551	394	0.222841	394	2.45433	394	0	394	0	394	0	394	0	394	0.0518155	394	0.0614242	394	11.8123	394	102.754	394	0	394	0
395	147.095	395	91.0341	395	0.00245593	395	0.00282426	395	0.220612	395	2.68294	395	0	395	0	395	0	395	0	395	0.0512586	395	0.0606776	395	12.7345	395	94.0182	395	0	395	0
396	149.947	396	98.8546	396	0.00246789	396	0.00283672	396	0.216318	396	2.94003	396	0	396	0	396	0	396	0	396	0.0507299	396	0.0599606	396	13.7333	396	85.7391	396	0	396	0
397	153.646	397	106.313	397	0.00248282	397	0.00285285	397	0.215421	397	3.22927	397	0	397	0	397	0	397	0	397	0.0502293	397	0.0592728	397	14.7897	397	78.0649	397	0	397	0
398	158.082	398	112.91	398	0.00250069	398	0.00287259	398	0.215106	398	3.55451	398	0	398	0	398	0	398	0	398	0.0497563	398	0.0586137	398	15.8726	398	71.0609	398	0	398	0
399	163.086	399	118.094	399	0.00252148	399	0.00289593	399	0.215336	399	3.91958	399	0	399	0	399	0	399	0	399	0.0493108	399	0.0579828	399	16.9384	399	64.7364	399	0	399	0
400	168.416	400	121.358	400	0.00254516	400	0.00292286	400	0.216083	400	4.32785	400	0	400	0	400	0	400	0	400	0.0488925	400	0.0573799	400	17.9327	400	59.0655	400	0	400	0
401	173.755	401	122.345	401	0.00257173	401	0.00294466	401	0.217323	401	4.7817	401	0	401	0	401	0	401	0	401	0.0485012	401	0.0568047	401	18.797	401	54.0028	401	0	401	0
402	178.71	402	120.945	402	0.00260122	402	0.0029789	402	0.219038	402	5.28154	402	0	402	0	402	0	402	0	402	0.048137	402	0.0562569	402	19.4802	402	49.4938	402	0	402	0
403	182.833	403	117.322	403	0.00263364	403	0.00301679	403	0.221217	403	5.82452	403	0	403	0	403	0	403	0	403	0.0477998	403	0.0557363	403	19.9504	403	45.4818	403	0	403	0
404	185.644	404	111.87	404	0.00266903	404	0.0030584	404	0.223851	404	6.40284	404	0	404	0	404	0	404	0	404	0.0474896	404	0.0552429	404	20.2052	404	41.9118	404	0	404	0
405	186.691	405	105.116	405	0.00270743	405	0.00310379	405	0.226937	405	7.00192	405	0	405	0	405	0	405	0	405	0.0472066	405	0.0547765	405	20.2739	405	38.7324	405	0	405	0
406	185.625	406	97.6058	406	0.0027489	406	0.00315305	406	0.230474	406	7.59868	406	0	406	0	406	0	406	0	406	0.0469509	406	0.0543372	406	20.211	406	35.8971	406	0	406	0
407	182.283	407	89.822	407	0.00279351	407	0.00320628	407	0.234467	407	8.16105	407	0	407	0	407	0	407	0	407	0.0467227	407	0.0539251	407	20.0847	407	33.3644	407	0	407	0
408	176.745	408	82.1379	408	0.00284134	408	0.0032636	408	0.238924	408	8.64953	408	0	408	0	408	0	408	0	408	0.0465224	408	0.0535402	408	19.9638	408	31.0978	408	0	408	0
409	169.322	409	74.8098	409	0.00289249	409	0.00332515	409	0.243854	409	9.02179	409	0	409	0	409	0	409	0	409	0.0463503	409	0.0531828	409	19.9083	409	29.0653	409	0	409	0
410	160.496	410	67.9912	410	0.00294706	410	0.00339107	410	0.249274	410	9.24027	410	0	410	0	410	0	410	0	410	0.046207	410	0.0528531	410	19.9636	410	27.2389	410	0	410	0
411	150.811	411	61.7561	411	0.00300517	411	0.00346153	411	0.2552	411	9.28066	411	0	411	0	411	0	411	0	411	0.0431454	411	0.0525515	411	20.1585	411	25.6168	411	0	411	0
412	140.783	412	56.1233	412	0.00306695	412	0.00353674	412	0.261656	412	9.13833	412	0	412	0	412	0	412	0	412	0.0430905	412	0.0522784	412	20.5038	412	24.0992	412	0	412	0
413	130.835	413	51.0761	413	0.00313255	413	0.00361689	413	0.268667	413	8.82957	413	0	413	0	413	0	413	0	413	0.0430658	413	0.0520343	413	20.9915	413	22.7595	413	0	413	0
414	121.274	414	46.5776	414	0.00320214	414	0.00370222	414	0.276262	414	8.38721	414	0	414	0	414	0	414	0	414	0.0430721	414	0.0518198	414	21.5973	414	21.5469	414	0	414	0
415	112.294	415	42.5808	415	0.00327589	415	0.003793	415	0.284477	415	7.85254	415	0	415	0	415	0	415	0	415	0.0431104	415	0.0516355	415	22.2731	415	20.448	415	0	415	0
416	103.996	416	39.0355	416	0.003354	416	0.00388949	416	0.29335	416	7.26707	416	0	416	0	416	0	416	0	416	0.0431816	416	0.0514824	416	22.9517	416	19.4509	416	0	416	0
417	96.4153	417	35.8925	417	0.00343669	417	0.00399203	417	0.302925	417	6.66644	417	0	417	0	417	0	417	0	417	0.0432871	417	0.0513612	417	23.5493	417	18.5455	417	0	417	0
418	89.5412	418	33.1054	418	0.0035242	418	0.00410094	418	0.313253	418	6.07766	418	0	418	0	418	0	418	0	418	0.0434281	418	0.051273	418	23.9526	418	17.7231	418	0	418	0
419	83.3364	419	30.6319	419	0.00361677	419	0.0042166	419	0.321507	419	5.51886	419	0	419	0	419	0	419	0	419	0.0436061	419	0.051219	419	24.1238	419	16.976	419	0	419	0
420	77.7496	420	28.4342	420	0.0037147	420	0.00433943	420	0.333542	420	5.00055	420	0	420	0	420	0	420	0	420	0.0438227	420	0.0512004	420	23.983	420	16.2977	420	0	420	0
421	72.7235	421	26.4789	421	0.00381829	421	0.00446987	421	0.346518	421	4.52749	421	0	421	0	421	0	421	0	421	0.0440796	421	0.0512187	421	23.5125	421	15.6825	421	0	421	0
422	68.2009	422	24.7368	422	0.00392788	422	0.00460842	422	0.360513	422	4.10051	422	0	422	0	422	0	422	0	422	0.0443789	422	0.0512755	422	22.7375	422	15.1257	422	0	422	0
423	64.127	423	23.1825	423	0.00404383	423	0.00475562	423	0.375618	423	3.71796	423	0	423	0	423	0	423	0	423	0.0447227	423	0.0513726	423	21.7187	423	14.6232	423	0	423	0
424	60.4514	424	21.7938	424	0.00416654	424	0.00491207	424	0.391932	424	3.3768	424	0	424	0	424	0	424	0	424	0.0451135	424	0.0515119	424	20.536	424	14.1716	424	0	424	0
425	57.1288	425	20.5516	425	0.00429645	425	0.00507841	425	0.409568	425	3.07334	425	0	425	0	425	0	425	0	425	0.0455539	425	0.0516957	425	19.2717	425	13.7682	425	0	425	0
426	54.1187	426	19.4394	426	0.00443403	426	0.00525538	426	0.428651	426	2.80372	426	0	426	0	426	0	426	0	426	0.0460468	426	0.0519265	426	17.9981	426	13.4108	426	0	426	0
427	51.3856	427	18.4428	427	0.00457981	427	0.00544374	427	0.449325	427	2.56417	427	0	427	0	427	0	427	0	427	0.0465956	427	0.052207	427	16.7703	427	13.0977	427	0	427	0
428	48.8982	428	17.5495	428	0.00473436	428	0.00564439	428	0.47175	428	2.35118	428	0	428	0	428	0	428	0	428	0.0472037	428	0.0525402	428	15.6581	428	12.8277	428	0	428	0
429	46.6294	429	16.7488	429	0.0048983	429	0.00585827	429	0.496109	429	2.16154	429	0	429	0	429	0	429	0	429	0.0478751	429	0.0529295	429	14.62	429	12.6002	429	0	429	0
430	44.5313	430	16.0313	430	0.00507232	430	0.00608644	430	0.522608	430	1.99241	430	0	430	0	430	0	430	0	430	0.0486143	430	0.0533787	430	13.6986	430	12.4152	430	0	430	0
431	42.6317	431	15.3892	431	0.00525716	431	0.00633008	431	0.551482	431	1.84129	431	0	431	0	431	0	431	0	431	0.0494261	431	0.053892	431	12.8969	431	12.273	431	0	431	0
432	40.8883	432	14.8155	432	0.00545367	432	0.00659048	432	0.582998	432	1.70595	432	0	432	0	432	0	432	0	432	0.0503158	432	0.054474	432	12.213	432	12.1744	432	0	432	0
433	39.2854	433	14.3043	433	0.00566273	433	0.00686908	433	0.61746	433	1.5845	433	0	433	0	433	0	433	0	433	0.0512895	433	0.0551299	433	11.6427	433	12.1209	433	0	433	0
434	37.8095	434	13.6677	434	0.00588537	434	0.00716747	434	0.655215	434	1.47525	434	0	434	0	434	0	434	0	434	0.0523538	434	0.0558655	434	11.1805	434	12.1142	434	0	434	0
435	36.4487	435	13.2687	435	0.00612268	435	0.00748744	435	0.696661	435	1.37677	435	0	435	0	435	0	435	0	435	0.0535161	435	0.0566873	435	10.8213	435	12.1567	435	0	435	0
436	35.1927	436	12.9189	436	0.00637589	436	0.00783096	436	0.742256	436	1.2878	436	0	436	0	436	0	436	0	436	0.0547845	436	0.0576025	436	10.5605	436	12.251	436	0	436	0
437	34.0323	437	12.6151	437	0.00664635	437	0.00820026	437	0.792522	437	1.20724	437	0	437	0	437	0	437	0	437	0.0561684	437	0.0586193	437	10.3946	437	12.3999	437	0	437	0
438	32.9599	438	12.3549	438	0.00693556	438	0.00859779	438	0.848062	438	1.13417	438	0	438	0	438	0	438	0	438	0.0576779	438	0.0597467	438	10.3213	438	12.606	438	0	438	0
439	31.9685	439	12.136	439	0.0072452	439	0.00902635	439	0.909572	439	1.06774	439	0	439	0	439	0	439	0	439	0.0593247	439	0.0609951	439	10.3394	439	12.8716	439	0	439	0
440	31.0523	440	11.9568	440	0.00757712	440	0.00948905	440	0.977851	440	1.00726	440	0	440	0	440	0	440	0	440	0.0611215	440	0.062376	440	10.4485	440	13.198	440	0	440	0
441	30.206	441	11.816	441	0.00793339	441	0.00998941	441	1.05382	441	0.952092	441	0	441	0	441	0	441	0	441	0.0630829	441	0.0487071	441	10.649	441	13.5851	441	0	441	0
442	29.4252	442	11.7127	442	0.00831632	442	0.0105314	442	1.13854	442	0.901695	442	0	442	0	442	0	442	0	442	0.0652254	442	0.0505445	442	10.9411	442	14.0308	442	0	442	0
443	28.7062	443	11.6466	443	0.00872851	443	0.0111195	443	1.23324	443	0.855594	443	0	443	0	443	0	443	0	443	0.0675672	443	0.0525566	443	11.324	443	14.5313	443	0	443	0
444	28.0458	444	11.6278	444	0.00917286	444	0.0117587	444	1.3393	444	0.813373	444	0	444	0	444	0	444	0	444	0.0701294	444	0.0547626	444	11.7948	444	15.0811	444	0	444	0
445	27.4412	445	11.6361	445	0.00965264	445	0.0124549	445	1.45831	445	0.774665	445	0	445	0	445	0	445	0	445	0.0729356	445	0.057184	445	12.3461	445	15.6745	445	0	445	0
446	26.8904	446	11.6824	446	0.0101715	446	0.0132147	446	1.59206	446	0.739151	446	0	446	0	446	0	446	0	446	0.0760127	446	0.0598455	446	12.9638	446	16.3068	446	0	446	0
447	26.3916	447	11.7678	447	0.0107337	447	0.0140455	447	1.74253	447	0.70655	447	0	447	0	447	0	447	0	447	0.0793912	447	0.0627753	447	13.625	447	16.9756	447	0	447	0
448	25.9438	448	11.8937	448	0.0113438	448	0.0149558	448	1.91187	448	0.676613	448	0	448	0	448	0	448	0	448	0.0831062	448	0.0660056	448	14.2952	448	17.6797	448	0	448	0
449	25.5461	449	12.0619	449	0.0120044	449	0.0159555	449	2.10232	449	0.658604	449	0	449	0	449	0	449	0	449	0.0871974	449	0.0695735	449	14.9283	449	18.4167	449	0	449	0
450	25.1981	450	12.2747	450	0.0127272	450	0.017056	450	2.31611	450	0.633468	450	0	450	0	450	0	450	0	450	0.0917107	450	0.0735215	450	15.4693	450	19.1774	450	0	450	0
451	24.8999	451	12.5342	451	0.0135162	451	0.01827	451	2.55518	451	0.610425	451	0	451	0	451	0	451	0	451	0.0966985	451	0.0778984	451	15.8607	451	19.9699	451	0	451	0
452	24.6519	452	12.843	452	0.0143794	452	0.0196125	452	2.82089	452	0.589329	452	0	452	0	452	0	452	0	452	0.102221	452	0.0827605	452	16.0538	452	20.6995	452	0	452	0
453	24.4547	453	13.2035	453	0.0153257	453	0.0211007	453	3.11338	453	0.570054	453	0	453	0	453	0	453	0	453	0.108348	453	0.0881727	453	16.0189	453	21.3405	453	0	453	0
454	24.3093	454	13.6174	454	0.0163655	454	0.0227544	454	3.43089	454	0.552493	454	0	454	0	454	0	454	0	454	0.115159	454	0.0942099	454	15.754	454	21.8265	454	0	454	0
455	24.2164	455	14.0856	455	0.0175106	455	0.0245962	455	3.7687	455	0.536553	455	0	455	0	455	0	455	0	455	0.122746	455	0.100958	455	15.2844	455	22.0897	455	0	455	0
456	24.1767	456	14.6073	456	0.0187747	456	0.0266525	456	4.11807	456	0.522156	456	0	456	0	456	0	456	0	456	0.131215	456	0.108516	456	14.6566	456	22.0761	456	0	456	0
457	24.1903	457	15.1795	457	0.0201735	457	0.0289532	457	4.4653	457	0.50924	457	0	457	0	457	0	457	0	457	0.140689	457	0.116997	457	13.9262	457	21.7599	457	0	457	0
458	24.2562	458	15.7963	458	0.021725	458	0.0315326	458	4.79144	458	0.497756	458	0	458	0	458	0	458	0	458	0.151307	458	0.126529	458	13.1481	458	21.151	458	0	458	0
459	24.3719	459	16.4486	459	0.0234501	459	0.0344293	459	5.07331	459	0.487667	459	0	459	0	459	0	459	0	459	0.163229	459	0.137258	459	12.3684	459	20.2926	459	0	459	0
460	24.5331	460	17.1257	460	0.0253728	460	0.0376866	460	5.28626	460	0.47895	460	0	460	0	460	0	460	0	460	0.171418	460	0.149343	460	11.6234	460	19.2502	460	0	460	0
461	24.7335	461	17.8165	461	0.0275206	461	0.0413519	461	5.40867	461	0.471596	461	0	461	0	461	0	461	0	461	0.186566	461	0.162959	461	10.9325	461	18.0963	461	0	461	0
462	24.9655	462	18.5133	462	0.0299251	462	0.0454754	462	5.42688	462	0.46561	462	0	462	0	462	0	462	0	462	0.203625	462	0.178287	462	10.3109	462	16.8982	462	0	462	0
463	25.2215	463	19.2149	463	0.0326222	463	0.0501082	463	5.33881	463	0.46101	463	0	463	0	463	0	463	0	463	0.222834	463	0.195507	463	9.76462	463	15.7098	463	0	463	0
464	25.4964	464	19.9293	464	0.0356523	464	0.0552979	464	5.15452	464	0.45783	464	0	464	0	464	0	464	0	464	0.244439	464	0.214775	464	9.29511	464	14.5693	464	0	464	0
465	25.7897	465	20.6738	465	0.0390605	465	0.0610815	465	4.89059	465	0.456121	465	0	465	0	465	0	465	0	465	0.268672	465	0.236198	465	8.90096	465	13.5006	465	0	465	0
466	26.1073	466	21.4734	466	0.0428955	466	0.067475	466	4.57709	466	0.455953	466	0	466	0	466	0	466	0	466	0.295725	466	0.259786	466	8.57928	466	12.5157	466	0	466	0
467	26.4617	467	22.3579	467	0.0472087	467	0.074458	467	4.23516	467	0.457413	467	0	467	0	467	0	467	0	467	0.3257	467	0.285389	467	8.3267	467	11.6184	467	0	467	0
468	26.8712	468	23.3588	468	0.0520511	468	0.0819528	468	3.88534	468	0.460615	468	0	468	0	468	0	468	0	468	0.35854	468	0.31262	468	8.13999	468	10.8072	468	0	468	0
469	27.3574	469	24.5074	469	0.0574682	469	0.0898004	469	3.54312	469	0.465695	469	0	469	0	469	0	469	0	469	0.393937	469	0.340762	469	8.0164	469	10.0771	469	0	469	0
470	27.9434	470	25.8345	470	0.0634925	470	0.0977363	470	3.21882	470	0.472818	470	0	470	0	470	0	470	0	470	0.431216	470	0.368696	470	7.95393	470	9.42156	470	0	470	0
471	28.6526	471	27.3703	471	0.0701306	471	0.105377	471	2.91838	471	0.482181	471	0	471	0	471	0	471	0	471	0.469217	471	0.39488	471	7.95145	471	8.83349	471	0	471	0
472	29.508	472	29.1454	472	0.0773467	472	0.11223	472	2.64444	472	0.494013	472	0	472	0	472	0	472	0	472	0.506216	472	0.417432	472	8.0088	472	8.30576	472	0	472	0
473	30.5325	473	31.1918	473	0.0850401	473	0.117738	473	2.3974	473	0.508584	473	0	473	0	473	0	473	0	473	0.539942	473	0.434362	473	8.12683	473	7.83161	473	0	473	0
474	31.7496	474	33.5436	474	0.09302	474	0.121371	474	2.17624	474	0.526199	474	0	474	0	474	0	474	0	474	0.567761	474	0.443932	474	8.30747	474	7.40484	474	0	474	0
475	33.1836	475	36.2368	475	0.100984	475	0.122734	475	1.97918	475	0.547204	475	0	475	0	475	0	475	0	475	0.587061	475	0.44506	475	8.55374	475	7.0199	475	0	475	0
476	34.8602	476	39.3092	476	0.108508	476	0.121671	476	1.80406	476	0.571974	476	0	476	0	476	0	476	0	476	0.595778	476	0.437603	476	8.86982	476	6.67183	476	0	476	0
477	36.8059	477	42.7985	477	0.115068	477	0.118304	477	1.64865	477	0.60091	477	0	477	0	477	0	477	0	477	0.592905	477	0.422399	477	9.26103	477	6.3563	477	0	477	0
478	39.0471	478	46.7388	478	0.1201	478	0.113001	478	1.51075	478	0.634405	478	0	478	0	478	0	478	0	478	0.578764	478	0.401039	478	9.7332	478	6.06952	478	0	478	0
479	41.6082	479	51.1547	479	0.123098	479	0.106284	479	1.38834	479	0.672813	479	0	479	0	479	0	479	0	479	0.55492	479	0.375483	479	10.2952	479	5.80816	479	0	479	0
480	44.5073	480	56.0532	480	0.123728	480	0.0987093	480	1.27958	480	0.716376	480	0	480	0	480	0	480	0	480	0.523765	480	0.347673	480	10.9548	480	5.56937	480	0	480	0
481	47.7509	481	61.4105	481	0.121917	481	0.0907828	481	1.18283	481	0.765128	481	0	481	0	481	0	481	0	481	0.487982	481	0.319261	481	11.7209	481	5.35064	481	0	481	0
482	51.3251	482	67.1555	482	0.117873	482	0.0829027	482	1.09666	482	0.818756	482	0	482	0	482	0	482	0	482	0.450068	482	0.290914	482	12.6023	482	5.14979	482	0	482	0
483	55.1841	483	73.1509	483	0.112026	483	0.075348	483	1.01982	483	0.876416	483	0	483	0	483	0	483	0	483	0.412044	483	0.264608	483	13.6061	483	4.96494	483	0	483	0
484	59.2376	484	79.1758	484	0.104924	484	0.0682899	484	0.951205	484	0.936531	484	0	484	0	484	0	484	0	484	0.375362	484	0.240236	484	14.7366	484	4.79445	484	0	484	0
485	63.3373	485	84.9167	485	0.0971228	485	0.0618151	485	0.889887	485	0.996615	485	0	485	0	485	0	485	0	485	0.340935	485	0.218005	485	15.9917	485	4.63687	485	0	485	0
486	67.2705	486	89.9803	486	0.0891026	486	0.0559499	486	0.835057	486	1.05321	486	0	486	0	486	0	486	0	486	0.309249	486	0.197942	486	17.3599	486	4.49097	486	0	486	0
487	70.7661	487	93.9346	487	0.0812283	487	0.050682	487	0.786024	487	1.10205	487	0	487	0	487	0	487	0	487	0.280481	487	0.179965	487	18.8152	487	4.35564	487	0	487	0
488	73.5214	488	96.3818	488	0.073746	488	0.0459764	488	0.742198	488	1.13857	488	0	488	0	488	0	488	0	488	0.2546	488	0.163925	488	20.3127	488	4.22994	488	0	488	0
489	75.2514	489	97.046	489	0.0667995	489	0.0417864	489	0.703078	489	1.15868	489	0	489	0	489	0	489	0	489	0.231455	489	0.149647	489	21.7844	489	4.11302	489	0	489	0
490	75.7492	490	95.8442	490	0.0604551	490	0.0380611	490	0.668244	490	1.15975	490	0	490	0	490	0	490	0	490	0.210829	490	0.13695	490	23.1395	490	4.00416	490	0	490	0
491	74.9393	491	92.9088	491	0.0547254	491	0.03475	491	0.637342	491	1.14123	491	0	491	0	491	0	491	0	491	0.192482	491	0.125657	491	24.2708	491	3.90272	491	0	491	0
492	72.8977	492	88.5519	492	0.0495893	492	0.0318052	492	0.610085	492	1.10485	492	0	492	0	492	0	492	0	492	0.176168	492	0.115602	492	25.0697	492	3.80813	492	0	492	0
493	70.1435	493	83.1861	493	0.045007	493	0.0291829	493	0.586237	493	1.05413	493	0	493	0	493	0	493	0	493	0.161655	493	0.106636	493	25.4468	493	3.71991	493	0	493	0
494	66.3404	494	77.2393	494	0.0409293	494	0.0268439	494	0.565617	494	0.993518	494	0	494	0	494	0	494	0	494	0.148729	494	0.0986267	494	25.3536	494	3.63762	494	0	494	0
495	62.099	495	71.0874	495	0.0373046	495	0.0247534	495	0.548086	495	0.927483	495	0	495	0	495	0	495	0	495	0.130288	495	0.0914558	495	24.7957	495	3.56091	495	0	495	0
496	57.6894	496	65.0209	496	0.0340827	496	0.0228807	496	0.533545	496	0.859879	496	0	496	0	496	0	496	0	496	0.120049	496	0.0850207	496	23.8309	496	3.48945	496	0	496	0
497	53.3229	497	59.2389	497	0.0312163	497	0.0211994	497	0.52193	497	0.793627	497	0	497	0	497	0	497	0	497	0.110882	497	0.0728304	497	22.5537	497	3.42297	497	0	497	0
498	49.1461	498	53.8598	498	0.0286626	498	0.0196862	498	0.513199	498	0.730689	498	0	498	0	498	0	498	0	498	0.102655	498	0.0676733	498	21.0738	498	3.36125	498	0	498	0
499	45.2483	499	48.9406	499	0.0263835	499	0.0183209	499	0.507322	499	0.672203	499	0	499	0	499	0	499	0	499	0.0952558	499	0.0630159	499	19.4954	499	3.3041	499	0	499	0
500	41.6735	500	44.495	500	0.0243452	500	0.017086	500	0.504259	500	0.618685	500	0	500	0	500	0	500	0	500	0.0885834	500	0.0587997	500	17.9043	500	3.25137	500	0	500	0
501	38.4345	501	40.5095	501	0.0225182	501	0.0159665	501	0.503934	501	0.570225	501	0	501	0	501	0	501	0	501	0.082552	501	0.0549735	501	16.3577	501	3.20296	501	0	501	0
502	35.5234	502	36.955	502	0.0208765	502	0.0149491	502	0.506193	502	0.526644	502	0	502	0	502	0	502	0	502	0.0770868	502	0.0514932	502	14.9067	502	3.1588	502	0	502	0
503	32.9206	503	33.7944	503	0.019398	503	0.0140223	503	0.510753	503	0.487612	503	0	503	0	503	0	503	0	503	0.0721229	503	0.0483203	503	13.5678	503	3.11885	503	0	503	0
504	30.6007	504	30.9886	504	0.018063	504	0.0131762	504	0.517136	504	0.452727	504	0	504	0	504	0	504	0	504	0.0676037	504	0.045421	504	12.3495	504	3.08312	504	0	504	0
505	28.5361	505	28.4988	505	0.0168547	505	0.012402	505	0.524612	505	0.421571	505	0	505	0	505	0	505	0	505	0.06348	505	0.0427661	505	11.2514	505	3.05167	505	0	505	0
506	26.6997	506	26.2888	506	0.0157584	506	0.0116921	506	0.532159	506	0.393732	506	0	506	0	506	0	506	0	506	0.0597089	506	0.0403298	506	10.2677	506	3.02458	506	0	506	0
507	25.0658	507	24.3257	507	0.0147615	507	0.0110398	507	0.533307	507	0.368829	507	0	507	0	507	0	507	0	507	0.0562529	507	0.0380896	507	9.3899	507	3.002	507	0	507	0
508	23.6112	508	22.5799	508	0.0138527	508	0.0104393	508	0.537017	508	0.346515	508	0	508	0	508	0	508	0	508	0.053079	508	0.0360257	508	8.60793	508	2.98411	508	0	508	0
509	22.3149	509	21.0256	509	0.0130225	509	0.00988537	509	0.536666	509	0.326477	509	0	509	0	509	0	509	0	509	0.0501584	509	0.0341206	509	7.91173	509	2.97116	509	0	509	0
510	21.1585	510	19.6399	510	0.0122624	510	0.00937344	510	0.531202	510	0.308443	510	0	510	0	510	0	510	0	510	0.0474656	510	0.0323588	510	7.29163	510	2.96348	510	0	510	0
511	20.1261	511	18.4031	511	0.011565	511	0.00889949	511	0.520166	511	0.292173	511	0	511	0	511	0	511	0	511	0.0449783	511	0.0307268	511	6.73868	511	2.22883	511	0	511	0
512	19.2037	512	17.2982	512	0.0109238	512	0.00845994	512	0.503805	512	0.277455	512	0	512	0	512	0	512	0	512	0.0426766	512	0.0292124	512	6.2448	512	2.24017	512	0	512	0
513	18.3794	513	16.3104	513	0.0103332	513	0.00805163	513	0.482992	513	0.264109	513	0	513	0	513	0	513	0	513	0.040543	513	0.0278048	513	5.80284	513	2.25805	513	0	513	0
514	17.6428	514	15.427	514	0.00978802	514	0.00767172	514	0.458993	514	0.251976	514	0	514	0	514	0	514	0	514	0.0385619	514	0.0264944	514	5.40646	514	2.28314	514	0	514	0
515	16.9854	515	14.6373	515	0.00928397	515	0.00731769	515	0.433183	515	0.240917	515	0	515	0	515	0	515	0	515	0.0367195	515	0.0252728	515	5.05016	515	2.31617	515	0	515	0
516	16.3996	516	13.9317	516	0.00881708	516	0.00698729	516	0.406808	516	0.230814	516	0	516	0	516	0	516	0	516	0.0350033	516	0.0241321	516	4.72911	516	2.35802	516	0	516	0
517	15.8792	517	13.3025	517	0.00838388	517	0.0066785	517	0.380855	517	0.221562	517	0	517	0	517	0	517	0	517	0.0334024	517	0.0230656	517	4.43914	517	2.40963	517	0	517	0
518	15.4191	518	12.7429	518	0.00798127	518	0.0063895	518	0.356011	518	0.213071	518	0	518	0	518	0	518	0	518	0.0319069	518	0.022067	518	4.17662	518	2.47205	518	0	518	0
519	15.0152	519	12.2473	519	0.0076065	519	0.00611868	519	0.332694	519	0.205261	519	0	519	0	519	0	519	0	519	0.0305078	519	0.0211309	519	3.9384	519	2.54637	519	0	519	0
520	14.6639	520	11.8109	520	0.00725712	520	0.00586455	520	0.311109	520	0.198063	520	0	520	0	520	0	520	0	520	0.0291972	520	0.0202522	520	3.72174	520	2.63364	520	0	520	0
521	14.3628	521	11.43	521	0.00693093	521	0.0056258	521	0.291308	521	0.191416	521	0	521	0	521	0	521	0	521	0.027968	521	0.0194263	521	3.52425	521	2.85519	521	0	521	0
522	14.11	522	11.1014	522	0.00662595	522	0.00540122	522	0.273247	522	0.185268	522	0	522	0	522	0	522	0	522	0.0268136	522	0.0186492	522	3.34399	522	2.9719	522	0	522	0
523	13.9044	523	10.8229	523	0.00634041	523	0.00518974	523	0.256825	523	0.17957	523	0	523	0	523	0	523	0	523	0.0257281	523	0.0179172	523	3.17891	523	3.10289	523	0	523	0
524	13.7457	524	10.5928	524	0.00607274	524	0.00499035	524	0.241911	524	0.174282	524	0	524	0	524	0	524	0	524	0.0247064	524	0.0172269	524	3.02756	524	3.24698	524	0	524	0
525	13.6341	525	10.4102	525	0.00582148	525	0.0139315	525	0.228366	525	0.169368	525	0	525	0	525	0	525	0	525	0.0237435	525	0.0165752	525	2.88855	525	3.40137	525	0	525	0
526	13.5706	526	10.2748	526	0.00558534	526	0.0138454	526	0.21605	526	0.164794	526	0	526	0	526	0	526	0	526	0.0228351	526	0.0159594	526	2.76066	526	3.56125	526	0	526	0
527	13.557	527	10.187	527	0.00536315	527	0.0137859	527	0.204832	527	0.160532	527	0	527	0	527	0	527	0	527	0.0219771	527	0.0153769	527	2.64285	527	3.71897	527	0	527	0
528	13.5956	528	10.148	528	0.00515385	528	0.0137214	528	0.194593	528	0.156557	528	0	528	0	528	0	528	0	528	0.0211661	528	0.0148253	528	2.53416	528	3.86455	528	0	528	0
529	13.6896	529	10.1595	529	0.00495648	529	0.0136667	529	0.185223	529	0.152844	529	0	529	0	529	0	529	0	529	0.0203986	529	0.0143025	529	2.43377	529	3.98601	529	0	529	0
530	13.843	530	10.2241	530	0.00477014	530	0.0136213	530	0.176626	530	0.149375	530	0	530	0	530	0	530	0	530	0.0196717	530	0.0138067	530	2.34096	530	4.07103	530	0	530	0
531	14.0603	531	10.345	531	0.00459405	531	0.0135846	531	0.168718	531	0.146131	531	0	531	0	531	0	531	0	531	0.0189825	531	0.0133359	531	2.25509	531	4.10936	531	0	531	0
532	14.3467	532	10.5265	532	0.00442748	532	0.0135563	532	0.161423	532	0.143095	532	0	532	0	532	0	532	0	532	0.0183285	532	0.0128885	532	2.17559	532	4.09524	532	0	532	0
533	14.7164	533	10.7735	533	0.00426975	533	0.0135359	533	0.154675	533	0.140253	533	0	533	0	533	0	533	0	533	0.0177074	533	0.0124631	533	2.10195	533	4.02889	533	0	533	0
534	15.1565	534	11.0915	534	0.00412026	534	0.013523	534	0.148419	534	0.137591	534	0	534	0	534	0	534	0	534	0.0171171	534	0.0120582	534	2.03374	534	3.91654	534	0	534	0
535	15.6799	535	11.4868	535	0.0189517	535	0.0135173	535	0.142602	535	0.135097	535	0	535	0	535	0	535	0	535	0.0165555	535	0.0116725	535	1.97057	535	3.76867	535	0	535	0
536	16.2883	536	11.9656	536	0.0189674	536	0.0135185	536	0.137182	536	0.132762	536	0	536	0	536	0	536	0	536	0.0160208	536	0.0113049	536	1.91209	536	3.59762	536	0	536	0
537	16.9788	537	12.5341	537	0.018992	537	0.0135263	537	0.132119	537	0.130574	537	0	537	0	537	0	537	0	537	0.0155114	537	0.0109543	537	1.85801	537	3.41524	537	0	537	0
538	17.7423	538	13.1967	538	0.0190358	538	0.0135404	538	0.12738	538	0.128526	538	0	538	0	538	0	538	0	538	0.0150257	538	0.0106196	538	1.80806	538	3.18638	538	0	538	0
539	18.5594	539	13.9552	539	0.0190774	539	0.0135607	539	0.122935	539	0.126609	539	0	539	0	539	0	539	0	539	0.0145623	539	0.0102998	539	1.76203	539	3.00866	539	0	539	0
540	19.3985	540	14.8062	540	0.0191269	540	0.0135868	540	0.118757	540	0.124816	540	0	540	0	540	0	540	0	540	0.0141199	540	0.00999424	540	1.71971	540	2.84134	540	0	540	0
541	20.213	541	15.7383	541	0.019184	541	0.0136187	541	0.114822	541	0.123141	541	0	541	0	541	0	541	0	541	0.0136971	541	0.00970193	541	1.68095	541	2.68699	541	0	541	0
542	20.9426	542	16.7287	542	0.0192485	542	0.013656	542	0.111111	542	0.121577	542	0	542	0	542	0	542	0	542	0.0132929	542	0.00942216	542	1.64563	542	2.54668	542	0	542	0
543	21.5187	543	17.7603	543	0.0193201	543	0.0136987	543	0.107604	543	0.225419	543	0	543	0	543	0	543	0	543	0.0129062	543	0.00915425	543	1.61365	543	2.42042	543	0	543	0
544	21.8743	544	18.737	544	0.0193986	544	0.013685	544	0.104285	544	0.225117	544	0	544	0	544	0	544	0	544	0.012536	544	0.00889752	544	1.58493	544	2.3076	544	0	544	0
545	21.958	545	19.6089	545	0.0194352	545	0.0137386	545	0.101139	545	0.224928	545	0	545	0	545	0	545	0	545	0.0121814	545	0.00865137	545	1.55945	545	2.20727	545	0	545	0
546	21.7471	546	20.2964	546	0.0195274	546	0.0137972	546	0.0981532	546	0.224849	546	0	546	0	546	0	546	0	546	0.0118416	546	0.00841523	546	1.53719	546	2.11832	546	0	546	0
547	21.2531	547	20.7232	547	0.019626	547	0.0138606	547	0.0953153	547	0.224876	547	0	547	0	547	0	547	0	547	0.0115157	547	0.00818857	547	1.51818	547	2.03963	547	0	547	0
548	20.5189	548	20.8319	548	0.0197308	548	0.0139287	548	0.0926147	548	0.225006	548	0	548	0	548	0	548	0	548	0.0112029	548	0.00797089	548	1.50249	548	1.97012	548	0	548	0
549	19.6075	549	20.5988	549	0.0198418	549	0.0140016	549	0.0900416	549	0.225238	549	0	549	0	549	0	549	0	549	0.0109027	549	0.00776173	549	1.4902	549	1.90879	549	0	549	0
550	18.5878	550	20.0404	550	0.0199587	550	0.0140789	550	0.0875872	550	0.225567	550	0	550	0	550	0	550	0	550	0.0106143	550	0.00756064	550	1.48145	550	1.85474	550	0	550	0
551	17.523	551	19.2082	551	0.0200815	551	0.0141609	551	0.0852435	551	0.386848	551	0	551	0	551	0	551	0	551	0.0103371	551	0.00736723	551	1.47642	551	1.80718	551	0	551	0
552	16.4636	552	18.1759	552	0.0202101	552	0.0212645	552	0.0830032	552	0.388984	552	0	552	0	552	0	552	0	552	0.0100706	552	0.0071811	552	1.47532	552	1.76541	552	0	552	0
553	15.4455	553	17.7	553	0.0203445	553	0.0214256	553	0.0808596	553	0.391239	553	0	553	0	553	0	553	0	553	0.00981419	553	0.0070019	553	1.47839	553	1.72882	553	0	553	0
554	14.4907	554	16.5056	554	0.0204845	554	0.0215921	554	0.0788067	554	0.393611	554	0	554	0	554	0	554	0	554	0.0095674	554	0.00682929	554	1.48592	554	1.69691	554	0	554	0
555	13.6107	555	15.3202	555	0.0206302	555	0.021764	555	0.0768389	555	0.3961	555	0	555	0	555	0	555	0	555	0.00932976	555	0.00666296	555	1.49821	555	1.6692	555	0	555	0
556	12.8092	556	14.1838	556	0.0207814	556	0.0219414	556	0.074951	556	0.398705	556	0	556	0	556	0	556	0	556	0.00910082	556	0.00650259	556	1.51554	556	1.64533	556	0	556	0
557	12.0851	557	13.1209	557	0.0209382	557	0.0221242	557	0.0731384	557	0.401428	557	0	557	0	557	0	557	0	557	0.00888016	557	0.00634792	557	1.53817	557	1.62497	557	0	557	0
558	8.56789	558	12.1441	558	0.0211005	558	0.0223124	558	0.0713967	558	0.404267	558	0	558	0	558	0	558	0	558	0.00866739	558	0.00619868	558	1.56623	558	1.60783	558	0	558	0
559	8.01262	559	11.2572	559	0.0212683	559	0.022506	559	0.069722	559	0.407225	559	0	559	0	559	0	559	0	559	0.00846214	559	0.00605462	559	1.59839	559	1.5937	559	0	559	0
560	7.51792	560	10.4586	560	0.0246419	560	0.0227052	560	0.0681104	560	0.4103	560	0	560	0	560	0	560	0	560	0.00826406	560	0.0059155	560	1.63674	560	1.58237	560	0	560	0
561	7.07748	561	9.74303	561	0.0248527	561	0.0229098	561	0.0665587	561	0.413495	561	0	561	0	561	0	561	0	561	0.00807282	561	0.00578109	561	1.6791	561	1.57368	561	0	561	0
562	6.68534	562	9.10396	562	0.0250695	562	0.02312	562	0.0650635	562	0.41681	562	0	562	0	562	0	562	0	562	0.00788812	562	0.0056512	562	1.7239	562	1.56752	562	0	562	0
563	6.33601	563	8.53404	563	0.0252924	563	0.0233357	563	0.063622	563	0.420247	563	0	563	0	563	0	563	0	563	0.00770966	563	0.00552562	563	1.76874	563	1.56377	563	0	563	0
564	6.02458	564	8.02602	564	0.0255213	564	0.0235571	564	0.0622314	564	0.423807	564	0	564	0	564	0	564	0	564	0.00753716	564	0.00540416	564	1.81041	564	1.56236	564	0	564	0
565	5.74673	565	7.57305	565	0.0257562	565	0.0237842	565	0.0608891	565	0.427492	565	0	565	0	565	0	565	0	565	0.00737036	565	0.00528664	565	1.84515	565	1.56323	565	0	565	0
566	5.49865	566	7.16886	566	0.0259973	566	0.024017	566	0.0595928	566	0.431304	566	0	566	0	566	0	566	0	566	0.00720901	566	0.00517291	566	1.8817	566	1.56636	566	0	566	0
567	5.27707	567	6.80785	567	0.0262446	567	0.0242557	567	0.0583402	567	0.435245	567	0	567	0	567	0	567	0	567	0.00705289	567	0.00506279	567	1.89227	567	1.57173	567	0	567	0
568	5.07914	568	6.48508	568	0.0264981	568	0.0245002	568	0.0571292	568	0.439317	568	0	568	0	568	0	568	0	568	0.00690176	568	0.00495613	568	1.8872	568	1.57935	568	0	568	0
569	4.90243	569	6.19624	569	0.0267579	569	0.0247507	569	0.0559579	569	0.443524	569	0	569	0	569	0	569	0	569	0.00675542	569	0.0048528	569	1.86667	569	1.57251	569	0	569	0
570	4.74488	570	5.9376	570	0.027024	570	0.0250073	570	0.0548244	570	0.447867	570	0	570	0	570	0	570	0	570	0.00661367	570	0.00475266	570	1.83273	570	1.58489	570	0	570	0
571	4.60472	571	5.70594	571	0.0272966	571	0.0252699	571	0.0537269	571	0.45235	571	0	571	0	571	0	571	0	571	0.00647631	571	0.00465557	571	1.78872	571	1.59966	571	0	571	0
572	4.48047	572	5.49852	572	0.0275758	572	0.0255389	572	0.052664	572	0.456977	572	0	572	0	572	0	572	0	572	0.00634318	572	0.00456142	572	1.73853	572	1.65739	572	0	572	0
573	4.37091	573	5.31299	573	0.0278615	573	0.0258142	573	0.0516341	573	0.461751	573	0	573	0	573	0	573	0	573	0.0062141	573	0.00447008	573	1.68589	573	1.67761	573	0	573	0
574	4.27503	574	5.14738	574	0.028154	574	0.0260959	574	0.0498464	574	0.466675	574	0	574	0	574	0	574	0	574	0.0060889	574	0.00438145	574	1.63386	574	1.70054	574	0	574	0
575	4.19203	575	5.00001	575	0.0284533	575	0.0263842	575	0.0488859	575	0.471754	575	0	575	0	575	0	575	0	575	0.00596744	575	0.00429543	575	1.58469	575	1.72634	575	0	575	0
576	4.12132	576	4.86948	576	0.0287596	576	0.0266791	576	0.0479543	576	0.476993	576	0	576	0	576	0	576	0	576	0.00584956	576	0.0042119	576	1.53987	576	1.75519	576	0	576	0
577	4.06244	577	4.7546	577	0.0290729	577	0.0269809	577	0.0470502	577	0.482396	577	0	577	0	577	0	577	0	577	0.00573513	577	0.00413078	577	1.50021	577	1.78729	577	0	577	0
578	4.01513	578	4.65432	578	0.0293933	578	0.0272896	578	0.0461725	578	0.487968	578	0	578	0	578	0	578	0	578	0.00562401	578	0.00405198	578	1.46608	578	1.8229	578	0	578	0
579	3.97927	579	4.56773	579	0.0297211	579	0.0276054	579	0.0453202	579	0.493714	579	0	579	0	579	0	579	0	579	0.00551609	579	0.0039754	579	1.43753	579	1.86229	579	0	579	0
580	3.95489	580	4.49388	580	0.0300563	580	0.0279284	580	0.0444923	580	0.499641	580	0	580	0	580	0	580	0	580	0.00541123	580	0.00390096	580	1.43089	580	1.90578	580	0	580	0
581	3.94214	581	4.43175	581	0.030399	581	0.0282588	581	0.0436877	581	0.505755	581	0	581	0	581	0	581	0	581	0.00530932	581	0.00382859	581	1.41317	581	1.95374	581	0	581	0
582	3.94126	582	4.38009	582	0.0307495	582	0.0285967	582	0.0429056	582	0.512062	582	0	582	0	582	0	582	0	582	0.00521026	582	0.00375821	582	1.40042	582	2.00661	582	0	582	0
583	3.95258	583	4.33728	583	0.0311079	583	0.0289423	583	0.0421451	583	0.51857	583	0	583	0	583	0	583	0	583	0.00511393	583	0.00368975	583	1.39237	583	2.06486	583	0	583	0
584	3.97642	584	4.30117	584	0.0314743	584	0.0292958	584	0.0414053	584	0.525286	584	0	584	0	584	0	584	0	584	0.00502025	584	0.00362313	584	1.3888	584	2.12905	584	0	584	0
585	4.01297	585	4.26906	585	0.0318489	585	0.0296574	585	0.0406856	585	0.532219	585	0	585	0	585	0	585	0	585	0.00492911	585	0.0035583	585	1.3895	585	2.19982	585	0	585	0
586	4.06219	586	4.23772	586	0.0322319	586	0.0300272	586	0.0399851	586	0.539376	586	0	586	0	586	0	586	0	586	0.00484042	586	0.00349519	586	1.39433	586	2.27791	586	0	586	0
587	4.12355	587	4.20373	587	0.0326234	587	0.0304054	587	0.0393031	587	0.546768	587	0	587	0	587	0	587	0	587	0.00475409	587	0.00343374	587	1.40318	587	2.02493	587	0	587	0
588	4.19573	588	4.16393	588	0.0330238	588	0.0307923	588	0.038639	588	0.554405	588	0	588	0	588	0	588	0	588	0.00467006	588	0.00337389	588	1.41602	588	2.1237	588	0	588	0
589	4.27631	589	4.11608	589	0.0334331	589	0.031188	589	0.0379921	589	0.562296	589	0	589	0	589	0	589	0	589	0.00458822	589	0.00331559	589	1.43282	589	2.23268	589	0	589	0
590	4.36138	590	4.0593	590	0.0338516	590	0.0315928	590	0.0373618	590	0.570455	590	0	590	0	590	0	590	0	590	0.00450851	590	0.00325878	590	1.45364	590	2.35317	590	0	590	0
591	4.4454	591	3.99429	591	0.0342794	591	0.0320069	591	0.0367476	591	0.578893	591	0	591	0	591	0	591	0	591	0.00443085	591	0.00320342	591	1.53292	591	2.48665	591	0	591	0
592	4.52126	592	3.92299	592	0.0347169	592	0.0324306	592	0.0361488	592	0.587624	592	0	592	0	592	0	592	0	592	0.00435518	592	0.00314945	592	1.56264	592	2.63485	592	0	592	0
593	4.58097	593	3.84808	593	0.0351643	593	0.0328641	593	0.0355649	593	0.596661	593	0	593	0	593	0	593	0	593	0.00428143	593	0.00309683	593	1.59681	593	2.79974	593	0	593	0
594	4.61688	594	3.77239	594	0.0356217	594	0.0333076	594	0.0349954	594	0.606022	594	0	594	0	594	0	594	0	594	0.00420953	594	0.00304552	594	1.63567	594	2.98359	594	0	594	0
595	4.62327	595	3.69838	595	0.0360896	595	0.0337614	595	0.0344399	595	0.615721	595	0	595	0	595	0	595	0	595	0.00413942	595	0.00299547	595	1.67953	595	3.18896	595	0	595	0
596	4.59778	596	3.62795	596	0.036568	596	0.0342259	596	0.0338978	596	0.625779	596	0	596	0	596	0	596	0	596	0.00407104	596	0.00294664	596	1.72875	596	3.41877	596	0	596	0
597	4.542	597	3.56236	597	0.0370573	597	0.0347012	597	0.0333688	597	0.636213	597	0	597	0	597	0	597	0	597	0.00400434	597	0.00289899	597	1.78375	597	3.67626	597	0	597	0
598	4.46104	598	3.50234	598	0.0375578	598	0.0351878	598	0.0328523	598	0.661002	598	0	598	0	598	0	598	0	598	0.00393927	598	0.00285249	598	1.84506	598	3.96498	598	0	598	0
599	4.3622	599	3.4482	599	0.0380698	599	0.0356859	599	0.032348	599	0.672396	599	0	599	0	599	0	599	0	599	0.00387576	599	0.00280709	599	1.91325	599	4.28869	599	0	599	0
600	4.25334	600	3.09759	600	0.0385936	600	0.0361958	600	0.0318555	600	0.684238	600	0	600	0	600	0	600	0	600	0.00381377	600	0.00276276	600	1.98901	600	4.65118	600	0	600	0
601	4.08096	601	3.0567	601	0.0391296	601	0.036718	601	0.0313745	601	0.696557	601	0	601	0	601	0	601	0	601	0.00375326	601	0.00271948	601	2.07315	601	5.05596	601	0	601	0
602	3.97254	602	3.02266	602	0.0396779	602	0.0372527	602	0.0309045	602	0.709381	602	0	602	0	602	0	602	0	602	0.00369417	602	0.0026772	602	2.13232	602	5.50571	602	0	602	0
603	3.8708	603	2.99377	603	0.0402391	603	0.0378007	603	0.0304452	603	0.722744	603	0	603	0	603	0	603	0	603	0.00363646	603	0.0026359	603	2.23644	603	6.00149	603	0	603	0
604	3.77817	604	2.96974	604	0.0408134	604	0.0383616	604	0.0299962	604	0.736681	604	0	604	0	604	0	604	0	604	0.0035801	604	0.00259555	604	2.35214	604	6.54154	604	0	604	0
605	3.6959	605	2.95029	605	0.0414013	605	0.0389363	605	0.0295574	605	0.751231	605	0	605	0	605	0	605	0	605	0.00352503	605	0.00255611	605	2.48084	605	7.11979	605	0	605	0
606	3.33399	606	2.93518	606	0.042003	606	0.0395251	606	0.0291283	606	0.766438	606	0	606	0	606	0	606	0	606	0.00347121	606	0.00251756	606	2.62419	606	7.72399	606	0	606	0
607	3.80427	607	2.9242	607	0.0426192	607	0.0401284	607	0.0287086	607	0.782347	607	0	607	0	607	0	607	0	607	0.00341862	607	0.00247988	607	2.78409	607	8.33405	607	0	607	0
608	3.76151	608	2.91717	608	0.04325	608	0.0407468	608	0.0282981	608	0.799012	608	0	608	0	608	0	608	0	608	0.00336722	608	0.00244304	608	2.96273	608	8.92114	608	0	608	0
609	3.72823	609	2.91398	609	0.0438961	609	0.0413807	609	0.0278966	609	0.81649	609	0	609	0	609	0	609	0	609	0.00331696	609	0.00240701	609	3.16264	609	9.46606	609	0	609	0
610	3.70374	610	2.91453	610	0.0445579	610	0.0420305	610	0.0275036	610	0.811555	610	0	610	0	610	0	610	0	610	0.00326781	610	0.00237176	610	3.38674	610	9.89452	610	0	610	0
611	3.68736	611	2.91876	611	0.0452357	611	0.0426969	611	0.0271191	611	0.831088	611	0	611	0	611	0	611	0	611	0.00321975	611	0.00233729	611	3.63835	611	10.1829	611	0	611	0
612	3.67846	612	2.92668	612	0.0459302	612	0.0433803	612	0.0267427	612	0.851643	612	0	612	0	612	0	612	0	612	0.00317274	612	0.00230356	612	3.92128	612	10.3052	612	0	612	0
613	3.67646	613	2.9383	613	0.0466419	613	0.0440814	613	0.0263743	613	0.873308	613	0	613	0	613	0	613	0	613	0.00312675	613	0.00227056	613	4.23981	613	10.2519	613	0	613	0
614	3.68085	614	2.9537	614	0.0473712	614	0.0448006	614	0.0260135	614	0.896181	614	0	614	0	614	0	614	0	614	0.00308175	614	0.00223825	614	4.59868	614	10.0342	614	0	614	0
615	3.6912	615	2.97298	615	0.0481188	615	0.0455387	615	0.0256602	615	0.920371	615	0	615	0	615	0	615	0	615	0.00303772	615	0.00220663	615	5.00304	615	9.68076	615	0	615	0
616	3.70716	616	2.9963	616	0.0488852	616	0.0462962	616	0.0253141	616	0.946001	616	0	616	0	616	0	616	0	616	0.00299461	616	0.00217568	616	5.45832	616	9.23077	616	0	616	0
617	3.7284	617	3.02385	617	0.0496711	617	0.0470738	617	0.0249751	617	0.973211	617	0	617	0	617	0	617	0	617	0.00295242	617	0.00214537	617	5.96984	617	8.72539	617	0	617	0
618	3.7547	618	3.05589	618	0.050477	618	0.0478722	618	0.024643	618	1.00215	618	0	618	0	618	0	618	0	618	0.00291111	618	0.00211569	618	6.54234	618	8.20141	618	0	618	0
619	3.78586	619	3.09272	619	0.0513036	619	0.0486922	619	0.0243176	619	1.03301	619	0	619	0	619	0	619	0	619	0.00287067	619	0.00208662	619	7.13202	619	7.68768	619	0	619	0
620	3.82172	620	3.13472	620	0.0521517	620	0.0495344	620	0.0375396	620	1.06598	620	0	620	0	620	0	620	0	620	0.00283105	620	0.00205814	620	7.83403	620	7.20434	620	0	620	0
621	3.86219	621	3.18231	621	0.053022	621	0.0503998	621	0.0373625	621	1.10128	621	0	621	0	621	0	621	0	621	0.00279225	621	0.00203024	621	8.59669	621	6.76383	621	0	621	0
622	3.9072	622	3.23603	622	0.0539151	622	0.051289	622	0.0371936	622	1.13918	622	0	622	0	622	0	622	0	622	0.00275425	622	0.00200291	622	9.4089	622	6.37262	622	0	622	0
623	3.95671	623	3.30662	623	0.0548319	623	0.0522031	623	0.0370328	623	1.17998	623	0	623	0	623	0	623	0	623	0.00271701	623	0.00197612	623	10.25	623	6.03302	623	0	623	0
624	4.01073	624	3.37462	624	0.0557732	624	0.0531429	624	0.0368799	624	1.224	624	0	624	0	624	0	624	0	624	0.00268052	624	0.00194986	624	11.0873	624	5.74469	624	0	624	0
625	4.06929	625	3.4509	625	0.0567399	625	0.0541094	625	0.0367349	625	1.27164	625	0	625	0	625	0	625	0	625	0.00264476	625	0.00192413	625	11.8756	625	5.50585	625	0	625	0
626	4.13245	626	3.53641	626	0.0577329	626	0.0551035	626	0.0365977	626	1.32334	626	0	626	0	626	0	626	0	626	0.00260971	626	0.00274926	626	12.5593	626	5.31407	626	0	626	0
627	4.20028	627	3.63227	627	0.058753	627	0.0561264	627	0.0364681	627	1.37961	627	0	627	0	627	0	627	0	627	0.00257535	627	0.00273303	627	13.0825	627	5.16679	627	0	627	0
628	4.27292	628	3.73973	628	0.0598013	628	0.0571791	628	0.036346	628	1.44104	628	0	628	0	628	0	628	0	628	0.00254166	628	0.00271741	628	13.3861	628	5.06168	628	0	628	0
629	4.3505	629	3.86021	629	0.0608788	629	0.0582628	629	0.0362315	629	1.50831	629	0	629	0	629	0	629	0	629	0.00360855	629	0.00270238	629	13.4397	629	4.99681	629	0	629	0
630	4.43318	630	3.99527	630	0.0619866	630	0.0593787	630	0.0361243	630	1.58218	630	0	630	0	630	0	630	0.000141403	630	0.00358718	630	0.00268795	630	13.2376	630	4.97082	630	0	630	0
631	4.52116	631	4.1466	631	0.0631257	631	0.060528	631	0.0360244	631	1.66355	631	0	631	0	631	0	631	0.00014282	631	0.00356659	631	0.00267409	631	12.8033	631	4.98293	631	0	631	0
632	4.61466	632	4.31592	632	0.0642974	632	0.0617122	632	0.0359318	632	1.75345	632	0	632	0	632	0	632	0.000144258	632	0.00354678	632	0.00266081	632	12.1831	632	5.03301	632	0	632	0
633	4.71391	633	4.50491	633	0.0655029	633	0.0629326	633	0.0358464	633	1.85301	633	0	633	0	633	0	633	0.000145718	633	0.00352774	633	0.00264809	633	11.4353	633	5.1216	633	0	633	0
634	4.8192	634	4.71497	634	0.0667435	634	0.0641907	634	0.0357681	634	1.96353	634	0	634	0	634	0	634	0.000147201	634	0.00350945	634	0.00263593	634	10.6179	634	5.24989	634	0	634	0
635	4.9308	635	4.9469	635	0.0680205	635	0.0654881	635	0.0356969	635	2.08645	635	0	635	0	635	0	635	0.000148706	635	0.0034919	635	0.00262431	635	9.78085	635	5.41976	635	0	635	0
636	5.04903	636	5.20042	636	0.0693354	636	0.0668265	636	0.0356327	636	2.22332	636	0	636	0	636	0	636	0.000150234	636	0.00347508	636	0.00261324	636	8.96181	636	5.63374	636	0	636	0
637	5.17422	637	5.47355	637	0.0706896	637	0.0682074	637	0.0355755	637	2.37574	637	0	637	0	637	0	637	0.000151786	637	0.00345899	637	0.0026027	637	8.18603	637	5.89496	637	0	637	0
638	5.3067	638	5.76177	638	0.0720848	638	0.0696329	638	0.0355252	638	2.54527	638	0	638	0	638	0	638	0.000153362	638	0.00344361	638	0.0025927	638	7.46816	638	6.20703	638	0	638	0
639	5.44684	639	6.05722	639	0.0735225	639	0.0711047	639	0.0354818	639	2.73328	639	0	639	0	639	0	639	0.000154963	639	0.00342893	639	0.00258322	639	6.81486	639	6.57389	639	0	639	0
640	5.59501	640	6.34805	640	0.0750045	640	0.072625	640	0.0354453	640	2.94063	640	0	640	0	640	0.000184081	640	0.000156589	640	0.00341495	640	0.00257425	640	6.2273	640	6.9994	640	0	640	0
641	5.75161	641	6.6185	641	0.0765326	641	0.0741959	641	0.0354157	641	3.16729	641	0	641	0	641	0.00018593	641	0.000158241	641	0.00340165	641	0.0025658	641	5.70327	641	7.48678	641	0	641	0
642	5.9171	642	6.85009	642	0.0781087	642	0.0758196	642	0.0353929	642	3.41176	642	0	642	0	642	0.000187807	642	0.000159919	642	0.00338904	642	0.00255786	642	5.23864	642	8.03775	642	0	642	0
643	6.09203	643	7.0242	643	0.0797349	643	0.0774986	643	0.0353769	643	3.67039	643	0	643	0	643	0.000189712	643	0.000161624	643	0.00337711	643	0.00255043	643	4.8284	643	8.65113	643	0	643	0
644	6.27703	644	7.12576	644	0.0814132	644	0.0792354	644	0.0353677	644	3.93652	644	0	644	0	644	0.000191647	644	0.000163356	644	0.00336584	644	0.0025435	644	4.46735	644	9.32109	644	0	644	0
645	6.4729	645	7.14694	645	0.0831459	645	0.0810326	645	0.0353653	645	4.19996	645	0	645	0	645	0.000193611	645	0.000165116	645	0.00335523	645	0.00253706	645	4.15045	645	10.0349	645	0	645	0
646	6.68055	646	7.08923	646	0.0849353	646	0.0828932	646	0.0353696	646	4.44683	646	0	646	0	646	0.000195606	646	0.000166905	646	0.00334528	646	0.00253112	646	3.87304	646	10.7641	646	0	646	0
647	6.90102	647	6.96309	647	0.086784	647	0.0848201	647	0.0353808	647	4.66044	647	0	647	0	647	0.000197632	647	0.000168722	647	0.00333599	647	0.00252567	647	3.63092	647	11.4886	647	0	647	0
648	7.13546	648	6.78513	648	0.0886945	648	0.0868165	648	0.0353988	648	4.82349	648	0	648	0	648	0.000199689	648	0.00017057	648	0.00332734	648	0.00252071	648	3.42041	648	12.1581	648	0	648	0
649	7.38511	649	6.57438	649	0.0906696	649	0.0888858	649	0.0354236	649	4.92131	649	0	649	0	649	0.000201779	649	0.000172448	649	0.00331933	649	0.00251623	649	3.23827	649	12.7208	649	0	649	0
650	7.65134	650	6.34875	650	0.0927124	650	0.0910317	650	0.0354552	650	4.94532	650	0	650	0	650	0.000203901	650	0.000174358	650	0.00331196	650	0.00251224	650	3.08165	650	13.1242	650	0	650	0
651	7.93558	651	6.12295	651	0.0948257	651	0.093258	651	0.0354936	651	4.89537	651	0	651	0	651	0.000206057	651	0.000176299	651	0.00330523	651	0.00250874	651	2.94802	651	13.3255	651	0	651	0
652	8.23943	652	5.90763	652	0.097013	652	0.0955687	652	0.0355389	652	4.77971	652	0	652	0	652	0.000208248	652	0.000178273	652	0.00329913	652	0.00250571	652	2.80392	652	13.3018	652	0	652	0
653	8.56461	653	5.70962	653	0.0992777	653	0.0979682	653	0.0355911	653	4.61286	653	0	653	0	653	0.000210473	653	0.00018028	653	0.00329366	653	0.00250317	653	2.70948	653	13.056	653	0	653	0
654	8.91305	654	5.53264	654	0.101623	654	0.100461	654	0.0356503	654	4.41214	654	0	654	0	654	0.000212735	654	0.000182321	654	0.00328882	654	0.0025011	654	2.63081	654	12.6165	654	0	654	0
655	9.28687	655	5.37815	655	0.104054	655	0.103052	655	0.0357163	655	4.19437	655	0	655	0	655	0.000215033	655	0.000184397	655	0.00328461	655	0.00249951	655	2.56507	655	12.0289	655	0	655	0
656	9.68843	656	5.2461	656	0.106574	656	0.105747	656	0.0357894	656	3.97364	656	0	656	0	656	0.000217368	656	0.000186508	656	0.00328102	656	0.00249841	656	2.50896	656	11.3058	656	0	656	0
657	10.1204	657	5.13554	657	0.109187	657	0.108552	657	0.0358696	657	3.76038	657	0	657	0	657	0.000219742	657	0.000188656	657	0.00327805	657	0.00249778	657	2.45868	657	10.5786	657	0	657	0
658	10.5857	658	5.04504	658	0.111899	658	0.111471	658	0.0359568	658	3.56145	658	0	658	0	658	0.000222154	658	0.000190842	658	0.00327571	658	0.00249763	658	2.41009	658	9.84781	658	0	658	0
659	11.0877	659	4.97297	659	0.114713	659	0.114512	659	0.0360512	659	3.38069	659	0	659	0	659	0.000224607	659	0.000193065	659	0.003274	659	0.00249796	659	2.35913	659	9.14337	659	0	659	0
660	11.6302	660	4.91769	660	0.117636	660	0.117682	660	0.0361529	660	3.21975	660	0	660	0	660	0.0002271	660	0.000195328	660	0.0032729	660	0.00249878	660	2.3024	660	8.48465	660	0	660	0
661	12.2175	661	4.87761	661	0.120673	661	0.120988	661	0.0226943	661	3.07876	661	0	661	0	661	0.000229635	661	0.00019763	661	0.00327243	661	0.00250007	661	2.23782	661	7.88219	661	0	661	0
662	12.8542	662	4.84219	662	0.12383	662	0.124438	662	0.0229453	662	2.95694	662	0	662	0	662	0.000232213	662	0.000199973	662	0.00327259	662	0.00250185	662	2.16494	662	7.34014	662	0	662	0
663	13.546	663	4.82847	663	0.127114	663	0.128041	663	0.0232018	663	2.85304	663	0	663	0	663	0.000234834	663	0.000202359	663	0.00327337	663	0.00250412	663	2.08495	663	6.8584	663	0	663	0
664	14.2927	664	4.82612	664	0.13053	664	0.131805	664	0.0234639	664	2.76555	664	0	664	0	664	0.0002375	664	0.000204787	664	0.00327478	664	0.00250688	664	2.00015	664	6.43428	664	0	664	0
665	15.1141	665	4.83416	665	0.134087	665	0.135741	665	0.0237316	665	2.69293	665	0	665	0	665	0.000240212	665	0.000207259	665	0.00327682	665	0.00251013	665	1.91337	665	6.06373	665	0	665	0
666	16.0119	666	4.85178	666	0.137792	666	0.139859	666	0.0240051	666	2.63372	666	0	666	0	666	0.00024297	666	0.000209776	666	0.0032795	666	0.00251387	666	1.82731	666	5.74212	666	0	666	0
667	16.9952	667	4.87827	667	0.141654	667	0.14417	667	0.0242846	667	2.58654	667	0	667	0	667	0.000245776	667	0.000212339	667	0.00328281	667	0.00251811	667	1.74419	667	5.46477	667	0	667	0
668	18.0748	668	4.91306	668	0.145681	668	0.148688	668	0.0245702	668	2.55018	668	0	668	0	668	0.000248631	668	0.000214949	668	0.00328676	668	0.00252285	668	1.66556	668	5.22721	668	0	668	0
669	19.2628	669	4.95566	669	0.149883	669	0.153426	669	0.024862	669	2.52355	669	0	669	0	669	0.000251535	669	0.000217607	669	0.00329135	669	0.0025281	669	1.59236	669	5.02535	669	0	669	0
670	20.5732	670	5.00567	670	0.15427	670	0.158398	670	0.0251602	670	2.50573	670	0	670	0	670	0.000254491	670	0.000220316	670	0.00329659	670	0.00253386	670	1.52502	670	4.89903	670	0	670	0
671	22.022	671	5.06279	671	0.158853	671	0.16362	671	0.0254649	671	2.49591	671	0	671	0	671	0.000257499	671	0.000223075	671	0.00330249	671	0.0294206	671	1.46359	671	4.75853	671	0	671	0
672	23.6279	672	5.12678	672	0.163645	672	0.169109	672	0.0257763	672	2.49341	672	0	672	0	672	0.000260561	672	0.000225886	672	0.00330904	672	0.0296966	672	1.40789	672	4.64414	672	0	672	0
673	25.4121	673	5.19745	673	0.168657	673	0.174883	673	0.0260946	673	2.49764	673	0	673	0	673	0.000263678	673	0.00022875	673	0.00331626	673	0.0299773	673	1.3576	673	4.55352	673	0	673	0
674	27.3994	674	5.27469	674	0.173903	674	0.180964	674	0.0264199	674	2.50813	674	0	674	0	674	0.000266851	674	0.000231669	674	0.00332414	674	0.029166	674	1.31231	674	4.48471	674	0	674	0
675	29.6181	675	5.35841	675	0.179399	675	0.187068	675	0.0267525	675	2.52447	675	0	675	0	675	0.000270081	675	0.000234645	675	0.00333271	675	0.0294669	675	1.27162	675	4.43607	675	0	675	0
676	32.1003	676	5.44859	676	0.18516	676	0.195388	676	0.0270924	676	2.54634	676	0	676	0	676	0.00027337	676	0.000237678	676	0.00187242	676	0.0297726	676	1.26395	676	4.40628	676	0	676	0
677	34.883	677	5.54526	677	0.191204	677	0.202547	677	0.0274399	677	2.57348	677	0	677	0	677	0.00027672	677	0.00024077	677	0.00189692	677	0.0300831	677	1.23152	677	4.39429	677	0	677	0
678	38.0076	678	5.64846	678	0.197548	678	0.210114	678	0.0277952	678	2.60568	678	0	678	0	678	0.000280132	678	0.000243922	678	0.00192191	678	0.0303984	678	1.20253	678	4.3993	678	0	678	0
679	41.5201	679	5.75828	679	0.203903	679	0.21812	679	0.0281585	679	2.64279	679	0	679	0	679	0.000283607	679	0.000247137	679	0.0019474	679	0.0307188	679	1.17668	679	4.42073	679	0	679	0
680	45.4705	680	5.87486	680	0.210916	680	0.226601	680	0.02853	680	2.68471	680	0	680	0	680	0.000287146	680	0.000250416	680	0.00197339	680	0.0310442	680	1.15367	680	4.45821	680	0	680	0
681	49.9111	681	5.99836	681	0.218295	681	0.235596	681	0.02891	681	2.73136	681	0	681	0	681	0.000290753	681	0.000253761	681	0.00199991	681	0.0313749	681	1.13326	681	4.5116	681	0	681	0
682	54.894	682	6.12898	682	0.226068	682	0.251963	682	0.0292986	682	2.78273	682	0	682	0	682	0.000294428	682	0.000257173	682	0.00202697	682	0.0317109	682	1.11522	682	4.5809	682	0	682	0
683	60.4651	683	6.26694	683	0.234261	683	0.262184	683	0.0296961	683	2.83883	683	0	683	0	683	0.000298173	683	0.000260654	683	0.0266397	683	0.0320524	683	1.09937	683	4.66634	683	0	683	0
684	66.6568	684	6.41251	684	0.242907	684	0.273059	684	0.0301028	684	2.8997	684	0	684	0	684	0.000301989	684	0.000264206	684	0.0269138	684	0.0323994	684	1.08554	684	4.76831	684	0	684	0
685	73.4745	685	6.566	685	0.252038	685	0.284647	685	0.0305189	685	2.96542	685	0	685	0	685	0.00030588	685	0.000267831	685	0.0271923	685	0.0327521	685	1.07357	685	4.88739	685	0	685	0
686	80.8795	686	6.72774	686	0.261691	686	0.297012	686	0.0309446	686	3.03609	686	0	686	0	686	0.000309846	686	0.000271531	686	0.0274751	686	0.0331106	686	1.06335	686	5.02438	686	0	686	0
687	88.7658	687	6.8981	687	0.271908	687	0.310224	687	0.0313803	687	3.11186	687	0	687	0	687	0.000313889	687	0.000275308	687	0.0277624	687	0.0334751	687	1.05476	687	5.18026	687	0	687	0
688	96.935	688	6.8396	688	0.282731	688	0.324363	688	0.0318263	688	3.1929	688	0	688	0	688	0.000318012	688	0.000279164	688	0.0280542	688	0.0338456	688	1.04771	688	5.35626	688	0	688	0
689	104.906	689	7.03086	689	0.295953	689	0.339519	689	0.0322827	689	3.2769	689	0	689	0	689	0.000322216	689	0.000283102	689	0.0283508	689	0.0342224	689	1.04212	689	5.55384	689	0	689	0
690	112.579	690	7.23207	690	0.308158	690	0.355789	690	0.0327501	690	3.36915	690	0	690	0	690	0.000326505	690	0.000287123	690	0.0286521	690	0.0346055	690	1.03791	690	5.77473	690	0	690	0
691	119.248	691	7.44377	691	0.321131	691	0.373286	691	0.0332286	691	3.46738	691	0	691	0	691	0.000330879	691	0.000291231	691	0.0289582	691	0.034995	691	1.03503	691	6.02098	691	0	691	0
692	124.337	692	7.66658	692	0.334937	692	0.392135	692	0.0337186	692	3.57189	692	0	692	0	692	0.000335342	692	0.000295427	692	0.0292694	692	0.0353913	692	1.03342	692	6.29496	692	0	692	0
693	127.335	693	7.90113	693	0.349647	693	0.412478	693	0.0342205	693	3.68303	693	0	693	0	693	0.000339896	693	0.000299715	693	0.0295856	693	0.0357943	693	0.972679	693	6.59946	693	0	693	0
694	127.914	694	8.14814	694	0.365343	694	0.434476	694	0.0347346	694	3.80118	694	0	694	0	694	0.000344543	694	0.000304096	694	0.0299071	694	0.0362043	694	0.97411	694	6.93768	694	0	694	0
695	126.01	695	8.40837	695	0.382112	695	0.458309	695	0.0352613	695	3.92678	695	0	695	0	695	0.000349285	695	0.000308574	695	0.0302338	695	0.0366214	695	0.976707	695	7.31336	695	0	695	0
696	121.844	696	8.68269	696	0.400053	696	0.484184	696	0.035801	696	4.06028	696	0	696	0	696	0.000354126	696	0.000313152	696	0.030566	696	0.0370458	696	0.980451	696	7.73082	696	0	696	0
697	115.864	697	8.97199	697	0.419277	697	0.512338	697	0.0363541	697	4.20224	697	0	697	0	697	0.000359068	697	0.000317832	697	0.0309038	697	0.0374776	697	0.985329	697	8.19506	697	0	697	0
698	108.631	698	9.2773	698	0.439905	698	0.543033	698	0.036921	698	4.35322	698	0	698	0	698	0.000364115	698	0.000322617	698	0.0312473	698	0.0379171	698	0.991335	698	8.71188	698	0	698	0
699	100.71	699	9.59971	699	0.462075	699	0.576578	699	0.0375022	699	4.51387	699	0	699	0	699	0.000369268	699	0.000327511	699	0.0315965	699	0.0383644	699	0.998467	699	9.28797	699	0	699	0
700	92.5843	700	9.94041	700	0.485942	700	0.613324	700	0.0380982	700	4.68491	700	0	700	0	700	0.000374531	700	0.000332517	700	0.0319518	700	0.0388196	700	1.00673	700	9.93106	700	0	700	0
701	84.6227	701	10.3007	701	0.511679	701	0.653672	701	0.0387093	701	4.86714	701	0	701	0	701	0.000379907	701	0.000337638	701	0.0323131	701	0.0392831	701	1.01614	701	10.6501	701	0	701	0
702	77.0709	702	10.6821	702	0.539481	702	0.698085	702	0.0393361	702	5.06142	702	0	702	0	702	0.0003854	702	0.000342879	702	0.0326806	702	0.039755	702	1.0267	702	11.4554	702	0	702	0
703	70.0721	703	11.086	703	0.57745	703	0.747093	703	0.0399792	703	5.26874	703	0	703	0	703	0.000391013	703	0.000348242	703	0.0330546	703	0.0402354	703	1.03844	703	12.3588	703	0	703	0
704	63.6912	704	11.5143	704	0.610153	704	0.801308	704	0.0406391	704	5.49018	704	0	704	0	704	0.000396748	704	0.000353732	704	0.033435	704	0.0407247	704	1.05139	704	13.3737	704	0	704	0
705	57.9396	705	11.9689	705	0.645677	705	0.861432	705	0.0413163	705	5.72693	705	0	705	0	705	0.000402611	705	0.000359352	705	0.0338222	705	0.041223	705	1.06559	705	14.5154	705	0	705	0
706	52.7952	706	12.4518	706	0.684344	706	0.928274	706	0.0420114	706	5.98034	706	0	706	0	706	0.000408604	706	0.000365107	706	0.0342162	706	0.0417305	706	1.08107	706	15.801	706	0	706	0
707	48.217	707	12.9653	707	0.726521	707	1.00276	707	0.0427251	707	6.25189	707	0	707	0	707	0.000414732	707	0.000371001	707	0.0346172	707	0.0422476	707	1.09787	707	17.2694	707	0	707	0
708	44.155	708	13.512	708	0.772628	708	1.08593	708	0.043458	708	6.54326	708	0	708	0	708	0.000420999	708	0.000377039	708	0.0350254	708	0.0427743	708	1.11607	708	18.9001	708	0	708	0
709	40.5573	709	14.0947	709	0.823144	709	1.17899	709	0.0442107	709	6.85629	709	0	709	0	709	0.000427408	709	0.000383224	709	0.0354409	709	0.0433111	709	1.1357	709	20.7333	709	0	709	0
710	37.3729	710	14.9548	710	0.87862	710	1.28326	710	0.044216	710	7.19308	710	0	710	0	710	0.000433965	710	0.000389564	710	0.035864	710	0.043858	710	1.15685	710	22.7877	710	0	710	0
711	34.5547	711	15.6215	711	0.939687	711	1.40019	711	0.0450183	711	7.55597	711	0	711	0	711	0.000440673	711	0.000396061	711	0.0362948	711	0.0444155	711	1.17958	711	25.0777	711	0	711	0
712	32.0598	712	16.3347	712	1.00707	712	1.53134	712	0.0458425	712	7.94759	712	0	712	0	712	0.000447538	712	0.000402721	712	0.0367335	712	0.0449837	712	1.20396	712	27.6094	712	0	712	0
713	29.9731	713	17.0986	713	1.08161	713	1.67826	713	0.0466895	713	8.37092	713	0	713	0	713	0.000454564	713	0.000409551	713	0.0371804	713	0.0455629	713	1.23006	713	30.3743	713	0	713	0
714	28.0166	714	17.918	714	1.16427	714	1.84243	714	0.0475602	714	8.82931	714	0	714	0	714	0.000461756	714	0.000416556	714	0.0376355	714	0.0461535	714	1.25796	714	33.3411	714	0	714	0
715	26.283	715	18.7983	715	1.25616	715	2.025	715	0.0484553	715	9.32656	715	0	715	0	715	0.000469121	715	0.000423741	715	0.0380992	715	0.0467557	715	1.28771	715	36.4463	715	0	715	0
716	24.7472	716	19.7453	716	1.35855	716	2.22649	716	0.0493759	716	9.86699	716	0	716	0	716	0.000476662	716	0.000431114	716	0.0385717	716	0.0473699	716	1.31933	716	39.5846	716	0	716	0
717	23.3877	717	20.766	717	1.47291	717	2.44633	717	0.0503229	717	10.4851	717	0	717	0	717	0.000484386	717	0.00043868	717	0.0390531	717	0.0479963	717	1.35284	717	42.6038	717	0	717	0
718	22.1862	718	21.8677	718	1.6009	718	2.68223	718	0.0512973	718	11.1276	718	0	718	0	718	0.000492299	718	0.000446446	718	0.0395438	718	0.0486353	718	1.38821	718	45.3086	718	0	718	0
719	21.1921	719	23.059	719	1.74441	719	2.92947	719	0.0523001	719	11.8301	719	0	719	0	719	0.000500408	719	0.00045442	719	0.0400438	719	0.0492873	719	1.42538	719	47.4797	719	0	719	0
720	20.2626	720	24.3497	720	1.90555	720	3.18015	720	0.0533326	720	12.5999	720	0	720	0	720	0.000508717	720	0.000462609	720	0.0405536	720	0.0499526	720	1.46427	720	48.9085	720	0	720	0
721	19.4508	721	25.7505	721	2.08664	721	3.42284	721	0.0543959	721	13.4453	721	0	721	0	721	0.000517235	721	0.00047102	721	0.0410734	721	0.0506315	721	1.50485	721	49.4417	721	0	721	0
722	18.747	722	27.2738	722	2.29017	722	3.64288	722	0.0554911	722	14.3761	722	0	722	0	722	0.000525968	722	0.000479663	722	0.0416034	722	0.0513245	722	1.54711	722	49.0199	722	0	722	0
723	18.1427	723	28.9338	723	2.51867	723	3.82374	723	0.0566197	723	15.4031	723	0	723	0	723	0.000534924	723	0.000488545	723	0.0421439	723	0.0520319	723	1.59118	723	47.6943	723	0	723	0
724	17.63	724	30.7465	724	2.77454	724	3.94975	724	0.0577829	724	16.5389	724	0	724	0	724	0.00054411	724	0.000497675	724	0.0426952	724	0.0527541	724	1.63727	724	45.6122	724	0	724	0
725	17.2011	725	32.7302	725	3.05972	725	4.00943	725	0.0589822	725	17.7982	725	0	725	0	725	0.000553534	725	0.000507063	725	0.0432575	725	0.0534917	725	1.68574	725	42.9794	725	0	725	0
726	16.8474	726	34.9057	726	3.3752	726	3.99846	726	0.0602191	726	19.1989	726	0	726	0	726	0.000563204	726	0.000516718	726	0.0438313	726	0.0542449	726	1.737	726	40.016	726	0	726	0
727	16.5589	727	37.2971	727	3.7203	727	3.92091	727	0.0614952	727	20.7572	727	0	727	0	727	0.000573129	727	0.00052665	727	0.0444168	727	0.0550143	727	1.79151	727	36.92	727	0	727	0
728	16.3232	728	39.9317	728	4.09168	728	3.78819	728	0.0628121	728	22.4959	728	0	728	0	728	0.000583318	728	0.000536871	728	0.0450143	728	0.0558004	728	1.84975	728	33.8474	728	0	728	0
729	16.125	729	42.8407	729	4.48215	729	3.61621	729	0.0641716	729	24.4394	729	0	729	0	729	0.000593781	729	0.000547391	729	0.0456242	729	0.0566035	729	1.91219	729	30.9071	729	0	729	0
730	15.9461	730	46.0601	730	4.8795	730	3.42205	730	0.0655755	730	26.6147	730	0	730	0	730	0.000604526	730	0.000558223	730	0.0462468	730	0.0574243	730	1.97928	730	28.1661	730	0	730	0
731	15.7669	731	49.6433	731	5.26575	731	3.22113	731	0.0670258	731	29.0512	731	0	731	0	731	0.000615566	731	0.000569378	731	0.0468825	731	0.0582633	731	2.05149	731	25.6512	731	0	731	0
732	15.5682	732	53.6114	732	5.61734	732	3.02581	732	0.0685245	732	31.7803	732	0	732	0	732	0.000626909	732	0.00058087	732	0.0475317	732	0.059121	732	2.1293	732	23.3864	732	0	732	0
733	15.3353	733	58.0294	733	5.90727	733	2.84492	733	0.0700739	733	34.8333	733	0	733	0	733	0.000638568	733	0.000592712	733	0.0481948	733	0.0599979	733	2.21321	733	21.36	733	0	733	0
734	15.0602	734	62.9557	734	6.10908	734	2.68417	734	0.0716762	734	38.2397	734	0	734	0.397498	734	0.000650555	734	0.000604918	734	0.0488722	734	0.0608947	734	2.30378	734	19.5584	734	0	734	0
735	14.7435	735	68.4551	735	6.20239	735	2.54685	735	0.0733338	735	42.0228	735	0	735	0.401487	735	0.000662881	735	0.000617504	735	0.0495643	735	0.061812	735	2.40162	735	17.9635	735	0	735	0
736	14.3936	736	74.5981	736	6.17792	736	2.43457	736	0.0976579	736	46.1941	736	0	736	0.405537	736	0.00067556	736	0.000630485	736	0.0502716	736	0.0627504	736	2.50741	736	16.5557	736	0	736	0
737	14.0242	737	81.4601	737	6.04009	737	2.34787	737	0.110348	737	50.7456	737	0	737	0.409649	737	0.000688604	737	0.000643879	737	0.0509945	737	0.0637106	737	2.62195	737	15.3154	737	0	737	0
738	13.6505	738	89.1194	738	5.80582	738	2.28675	738	0.112524	738	55.6406	738	0	738	0.413823	738	0.000702029	738	0.000657702	738	0.0517335	738	0.0646933	738	2.7461	738	14.2242	738	0	738	0
739	13.2864	739	97.6561	739	5.50022	739	2.25094	739	0.114772	739	60.8048	739	0	739	0.418061	739	0.00071585	739	0.000671974	739	0.052489	739	0.0656991	739	2.88087	739	13.2655	739	0	739	0
740	12.9433	740	107.149	740	5.15095	740	2.24008	740	0.117095	740	66.1208	740	0	740	0.422365	740	0.000730081	740	0.000686713	740	0.0532617	740	0.0667289	740	3.0274	740	12.4244	740	0	740	0
741	12.6288	741	117.675	741	4.78357	741	2.25384	741	0.119497	741	71.4308	741	0	741	0.426736	741	0.000744739	741	0.00070194	741	0.0540521	741	0.0677834	741	3.187	741	11.6879	741	0	741	0
742	12.3478	742	129.302	742	4.41867	742	2.2918	742	0.121981	742	76.5504	742	0	742	0.431174	742	0.000759841	742	0.000717677	742	0.0548606	742	0.0688635	742	3.36115	742	11.0446	742	0	742	0
743	12.1024	743	142.088	743	4.07103	743	2.35334	743	0.124551	743	81.2942	743	0	743	0.435682	743	0.000775406	743	0.000733947	743	0.055688	743	0.0699699	743	3.55158	743	10.485	743	0	743	0
744	11.893	744	156.061	744	3.75007	744	2.43736	744	0.127212	744	85.505	744	0	744	0.440262	744	0.000791452	744	0.000750775	744	0.0565348	744	0.0711036	744	3.76022	744	10.001	744	0	744	0
745	11.6812	745	171.193	745	3.46093	745	2.54186	745	0.129967	745	89.0717	745	0	745	0.444913	745	0.000808	745	0.000768185	745	0.0574016	745	0.0722655	745	3.98934	745	9.58554	745	0	745	0
746	11.5417	746	187.353	746	3.20571	746	2.66342	746	0.132823	746	91.9259	746	0	746	0.449639	746	0.000825071	746	0.000786204	746	0.0582891	746	0.0734565	746	4.2415	746	9.23318	746	0	746	0
747	11.4348	747	204.253	747	2.98452	747	2.79662	747	0.135783	747	94.0161	747	0	747	0.45444	747	0.000842685	747	0.000804863	747	0.0591981	747	0.0746776	747	4.51966	747	8.93934	747	0	747	0
748	11.3588	748	221.336	748	2.79628	748	2.93351	748	0.138853	748	95.2751	748	0	748	0.459319	748	0.000860868	748	0.00082419	748	0.0601292	748	0.07593	748	4.82722	748	8.70048	748	0	748	0
749	11.3122	749	237.913	749	2.63928	749	3.06352	749	0.142039	749	95.6033	749	0	749	0.464276	749	0.000879643	749	0.000844218	749	0.0610831	749	0.0772147	749	5.16804	749	8.514	749	0	749	0
750	11.2938	750	252.909	750	2.51149	750	3.17393	750	0.145348	750	94.8845	750	0	750	0.469314	750	0.000899037	750	0.000864981	750	0.0620608	750	0.0785327	750	5.54652	750	8.37813	750	0	750	0
751	11.3023	751	265.119	751	2.41073	751	3.25138	751	0.148786	751	93.0292	751	0	751	0.474435	751	0.000919077	751	0.000886516	751	0.0630629	751	0.0798855	751	5.96765	751	8.29195	751	0	751	0
752	11.3369	752	273.742	752	2.33462	752	3.28421	752	0.152359	752	90.0272	752	0	752	0.479639	752	0.000939791	752	0.00090886	752	0.0640904	752	0.0812741	752	6.43697	752	8.25537	752	0	752	0
753	11.3968	753	277.085	753	2.28053	753	3.26504	753	0.156076	753	85.9796	753	0	753	0.48493	753	0.00096121	753	0.000932056	753	0.0651442	753	0.0826999	753	6.96058	753	8.26908	753	0	753	0
754	11.4817	754	275.099	754	2.24529	754	3.19262	754	0.165442	754	81.0935	754	0	754	0.490309	754	0.000983366	754	0.000956145	754	0.0662253	754	0.0841644	754	7.54501	754	8.33458	754	0	754	0
755	11.5913	755	267.967	755	2.225	755	3.0721	755	0.169526	755	75.643	755	0	755	0.495777	755	0.00100629	755	0.000981175	755	0.0673345	755	0.0856688	755	8.19696	755	8.45421	755	0	755	0
756	11.7256	756	256.436	756	2.21474	756	2.91355	756	0.17378	756	69.9166	756	0	756	0.501338	756	0.00103003	756	0.0010072	756	0.0684731	756	0.0872148	756	8.9228	756	8.6311	756	0	756	0
757	11.8847	757	241.626	757	2.20856	757	2.72946	757	0.178214	757	64.1715	757	0	757	0.506992	757	0.00105461	757	0.00103426	757	0.069642	757	0.088804	757	9.72787	757	8.86924	757	0	757	0
758	12.0692	758	224.775	758	2.19971	758	2.53227	758	0.182839	758	58.6076	758	0	758	0.512742	758	0.00108008	758	0.00106242	758	0.0708424	758	0.090438	758	10.6152	758	9.17336	758	0	758	0
759	12.2794	759	207.025	759	2.18129	759	2.33252	759	0.187667	759	53.3609	759	0	759	0.518591	759	0.00110647	759	0.00109174	759	0.0720756	759	0.0921185	759	11.5839	759	9.5488	759	0	759	0
760	12.5164	760	189.294	760	2.1474	760	2.13814	760	0.192711	760	48.5098	760	0	760	0.52454	760	0.00113384	760	0.00112228	760	0.0733428	760	0.0938474	760	12.6266	760	10.0013	760	0	760	0
761	12.7811	761	172.235	761	2.09421	761	1.95435	761	0.197983	761	44.0876	761	0	761	0.530592	761	0.00116224	761	0.00115411	761	0.0746453	761	0.0956267	761	13.7271	761	10.5366	761	0	761	0
762	13.0746	762	156.256	762	2.02082	762	1.78412	762	0.203498	762	40.0965	762	0	762	0.53675	762	0.0011917	762	0.00118731	762	0.0759846	762	0.0974584	762	14.8606	762	11.1593	762	0	762	0
763	13.3986	763	141.571	763	1.92928	763	1.62869	763	0.209273	763	36.5184	763	0	763	0.543015	763	0.0012223	763	0.00122195	763	0.0773622	763	0.0993447	763	15.9806	763	11.8722	763	0	763	0
764	13.7546	764	128.253	764	1.8239	764	1.48818	764	0.215323	764	33.3242	764	0	764	0.54939	764	0.00125408	764	0.00125811	764	0.0787796	764	0.101288	764	17.038	764	12.6741	764	0	764	0
765	14.1447	765	116.281	765	1.71004	765	1.36195	765	0.221669	765	30.4797	765	0	765	0.555878	765	0.00128711	765	0.00129589	765	0.0802385	765	0.10329	765	17.9749	765	13.5574	765	0	765	0
766	14.9636	766	105.582	766	1.59305	766	1.249	766	0.228329	766	27.9492	766	0	766	0.562482	766	0.00132146	766	0.00133539	766	0.0817407	766	0.105354	766	18.7378	766	14.505	766	0	766	0
767	15.4329	767	96.0536	767	1.4774	767	1.14812	767	0.235325	767	25.6986	767	0	767	0.569203	767	0.00135719	767	0.0013767	767	0.083288	767	0.107483	767	19.2877	767	15.4871	767	0	767	0
768	15.944	768	87.5817	768	1.36638	768	1.05809	768	0.242682	768	23.6959	768	0	768	0.576046	768	0.00139438	768	0.00141994	768	0.0848824	768	0.109678	768	19.6195	768	16.4585	768	0	768	0
769	16.5003	769	80.0528	769	1.26211	769	0.977704	769	0.250425	769	21.9121	769	0	769	0.583013	769	0.00143311	769	0.00146524	769	0.0865259	769	0.111945	769	19.7531	769	17.3583	769	0	769	0
770	17.1055	770	73.3589	770	1.1657	770	0.905856	770	0.258582	770	20.3215	770	0	770	0.590107	770	0.00147346	770	0.00151272	770	0.0882209	770	0.114284	770	19.7369	770	18.1146	770	0	770	0
771	17.764	771	67.4005	771	1.07753	771	0.841537	771	0.267185	771	18.9014	771	0	771	0.597331	771	0.00151553	771	0.00156252	771	0.0899696	771	0.1167	771	19.6347	771	18.6535	771	0	771	0
772	18.4804	772	62.0885	772	0.997467	772	0.783849	772	0.276267	772	17.6322	772	0	772	0.604688	772	0.00155941	772	0.0016148	772	0.0917745	772	0.119197	772	19.5122	772	18.9134	772	0	772	0
773	19.2603	773	57.3437	773	0.9251	773	0.731997	773	0.285865	773	16.4965	773	0	773	0.612182	773	0.00160522	773	0.253628	773	0.0936383	773	0.121778	773	19.4266	773	18.8599	773	0	773	0
774	20.1097	774	53.0965	774	0.859845	774	0.685286	774	0.29602	774	15.4797	774	0	774	0.619816	774	0.00165305	774	0.256217	774	0.0955639	774	0.124448	774	19.4197	774	18.4949	774	0	774	0
775	21.0357	775	49.2863	775	0.801057	775	0.643109	775	0.306777	775	14.5689	775	0	775	0.627593	775	0.00170304	775	0.258847	775	0.0975543	775	0.127209	775	19.5158	775	17.8559	775	0	775	0
776	22.0462	776	45.86	776	0.748086	776	0.604937	776	0.318185	776	13.7533	776	0	776	0.635517	776	0.00175532	776	0.26152	776	0.0996127	776	0.130068	776	19.7217	776	17.0061	776	0	776	0
777	23.1502	777	42.7719	777	0.70031	777	0.57031	777	0.330298	777	13.0235	777	0	777	0.643592	777	0.00181001	777	0.264236	777	0.101743	777	0.13303	777	20.0299	777	16.0196	777	0	777	0
778	24.358	778	39.982	778	0.657156	778	0.538828	778	0.343178	778	12.3717	778	0	778	0.651822	778	0.00186728	778	0.266997	778	0.103948	778	0.136098	778	20.4224	778	14.9676	778	0	778	0
779	25.6813	779	37.4558	779	0.618103	779	0.510142	779	0.356889	779	11.7914	779	0	779	0.660211	779	0.00192729	779	0.269803	779	0.106232	779	0.13928	779	20.8767	779	13.9092	779	0	779	0
780	27.1334	780	35.1633	780	0.58269	780	0.483949	780	0.371507	780	11.2769	780	0	780	0.668762	780	0.00199021	780	0.272656	780	0.108599	780	0.14258	780	21.3729	780	12.8879	780	0	780	0
781	28.7297	781	33.0782	781	0.550505	781	0.459984	781	0.387114	781	10.8238	781	0	781	0.67748	781	0.00205623	781	0.275556	781	0.111055	781	0.146006	781	21.9	781	11.932	781	0	781	0
782	30.4879	782	31.178	782	0.521188	782	0.438015	782	0.403801	782	10.4286	782	0	782	0.68637	782	0.00212556	782	0.278506	782	0.113604	782	0.149564	782	22.458	782	11.0573	782	0	782	0
783	32.428	783	29.4427	783	0.494423	783	0.417841	783	0.42167	783	10.0886	783	0	783	0.695436	783	0.00219842	783	0.281506	783	0.116251	783	0.153263	783	23.0563	783	10.2706	783	0	783	0
784	34.5735	784	27.855	784	0.469934	784	0.399282	784	0.440837	784	9.80176	784	0	784	0.704682	784	0.00227505	784	0.284567	784	0.119002	784	0.157109	784	23.706	784	9.68871	784	0	784	0
785	36.951	785	26.3997	785	0.447478	785	0.382183	785	0.461429	785	9.56674	785	0	785	0.714113	785	0.00235571	785	0.287673	785	0.121864	785	0.161112	785	24.4102	785	9.07711	785	0	785	0
786	39.5914	786	25.0636	786	0.426843	786	0.366405	786	0.483591	786	9.38278	786	0	786	0.723735	786	0.00244068	786	0.290833	786	0.124842	786	0.165281	786	25.1536	786	8.54603	786	0	786	0
787	42.5304	787	23.8349	787	0.407843	787	0.351827	787	0.507485	787	9.24944	787	0	787	0.733552	787	0.00253028	787	0.29405	787	0.127946	787	0.169627	787	25.896	787	8.08973	787	0	787	0
788	45.8089	788	22.7017	788	0.390316	788	0.33834	788	0.533293	788	9.16645	788	0	788	0.74357	788	0.00262485	788	0.297324	788	0.131182	788	0.17416	788	26.5701	788	7.70251	788	0	788	0
789	49.474	789	21.6583	789	0.374118	789	0.32585	789	0.561224	789	9.13327	789	0	789	0.753794	789	0.256462	789	0.300659	789	0.134559	789	0.178893	789	27.0879	789	7.37909	789	0	789	0
790	53.5797	790	20.6949	790	0.359123	790	0.314271	790	0.591511	790	9.14857	790	0	790	0.76423	790	0.259114	790	0.304056	790	0.138088	790	0.183838	790	27.354	790	7.1149	790	0	790	0
791	58.1874	791	19.8044	791	0.34522	791	0.303528	791	0.624422	791	9.2095	791	0	791	0.774885	791	0.26181	791	0.307516	791	0.141778	791	0.189011	791	27.2868	791	6.95586	791	0	791	0
792	63.3665	792	18.9806	792	0.332309	792	0.293552	792	0.66026	792	9.31067	792	0	792	0.785763	792	0.264553	792	0.311042	792	0.145641	792	0.194427	792	26.8385	792	6.80019	792	0	792	0
793	69.1938	793	18.218	793	0.320304	793	0.284285	793	0.699371	793	9.44298	793	0	793	0.796871	793	0.267342	793	0.314637	793	0.149691	793	0.200104	793	26.0089	793	6.69505	793	0	793	0
794	75.7536	794	17.5116	794	0.309126	794	0.275672	794	0.742152	794	9.59258	794	0	794	0.808217	794	0.27018	794	0.318303	794	0.15394	794	0.20606	794	24.8449	794	6.63923	794	0	794	0
795	83.1298	795	16.857	795	0.298708	795	0.267664	795	0.789056	795	9.74022	795	0	795	0.819805	795	0.273068	795	0.322041	795	0.158405	795	0.212316	795	23.4277	795	6.63225	795	0	795	0
796	91.4195	796	16.2505	796	0.288986	796	0.260218	796	0.840604	796	9.8618	796	0	796	0.831645	796	0.276008	796	0.325857	796	0.163103	796	0.218897	796	21.853	796	6.67432	796	0	796	0
797	100.698	797	15.6885	797	0.279907	797	0.253296	797	0.897396	797	9.93067	797	0	797	0.843742	797	0.279002	797	0.329751	797	0.168053	797	0.225828	797	20.2123	797	6.7661	797	0	797	0
798	111.023	798	15.1682	798	0.27142	798	0.24686	798	0.96012	798	9.92178	798	0	798	0.856105	798	0.28205	798	0.333728	798	0.173277	798	0.233137	798	18.5816	798	6.90853	798	0	798	0
799	122.411	799	14.6869	799	0.263481	799	0.240881	799	1.02957	799	9.81691	799	0	799	0.868741	799	0.285156	799	0.337792	799	0.178799	799	0.240858	799	17.0158	799	7.10235	799	0	799	0
800	134.805	800	14.2423	800	0.25605	800	0.235329	800	1.10666	800	9.60907	800	0	800	0.881658	800	0.28832	800	0.341946	800	0.184645	800	0.249025	800	15.5498	800	7.3476	800	0	800	0
801	148.041	801	13.8326	801	0.249091	801	0.230176	801	1.19245	801	9.30425	801	0	801	0.894865	801	0.291546	801	0.346195	801	0.190846	801	0.257679	801	14.2021	801	7.64265	801	0	801	0
802	161.802	802	13.4561	802	0.242573	802	0.225401	802	1.28814	802	8.9196	802	0	802	0.908371	802	0.294836	802	0.350543	802	0.197436	802	0.266866	802	12.9792	802	7.98314	802	0	802	0
803	175.578	803	13.1115	803	0.236465	803	0.220981	803	1.39513	803	8.47889	803	0	803	0.922184	803	0.298197	803	0.354996	803	0.204454	803	0.276636	803	11.8794	803	8.36044	803	0	803	0
804	188.652	804	12.7977	804	0.230741	804	0.216898	804	1.51498	804	8.00732	804	0	804	0.936314	804	0.301622	804	0.35956	804	0.211944	804	0.287048	804	10.8964	804	8.76013	804	0	804	0
805	200.13	805	12.514	805	0.225377	805	0.213134	805	1.64947	805	7.52739	805	0	805	0.95077	805	0.305118	805	0.364241	805	0.219955	805	0.298166	805	10.0212	805	9.1608	805	0	805	0
806	209.035	806	12.26	806	0.220351	806	0.209676	806	1.80059	806	7.05665	806	0	806	0.965563	806	0.308689	806	0.369047	806	0.228544	806	0.310065	806	9.24402	806	9.53384	806	0	806	0
807	214.481	807	12.0354	807	0.215644	807	0.20651	807	1.9705	807	6.60715	807	0	807	0.980703	807	0.312339	807	0.373986	807	0.237775	807	0.322828	807	8.55486	807	9.84536	807	0	807	0
808	215.865	808	11.8403	808	0.211238	808	0.203625	808	2.16144	808	6.18611	808	0	808	0.996202	808	0.316072	808	0.379067	808	0.247722	808	0.33655	808	7.94437	808	10.0605	808	0	808	0
809	213.027	809	11.6945	809	0.207116	809	0.201012	809	2.3757	809	5.79694	809	0	809	1.01207	809	0.319891	809	0.384301	809	0.25847	809	0.351339	809	7.40394	809	10.1499	809	0	809	0
810	206.294	810	11.5599	810	0.203264	810	0.198662	810	2.61531	810	5.4404	810	0	810	1.02832	810	0.323801	810	0.389699	810	0.270114	810	0.367317	810	6.92593	810	10.0967	810	0	810	0
811	196.387	811	11.4564	811	0.199668	811	0.197853	811	2.88176	811	5.11553	811	0	811	1.04496	811	0.327808	811	0.395276	811	0.282765	811	0.384617	811	6.50361	811	9.87811	811	0	811	0
812	184.294	812	11.3848	812	0.196316	812	0.196021	812	3.17544	812	4.82041	812	0	812	1.06201	812	0.331918	812	0.401045	812	0.296547	812	0.403391	812	6.13116	812	9.55613	812	0	812	0
813	170.885	813	11.3459	813	0.193197	813	0.194433	813	3.49491	813	4.55264	813	0	813	1.07948	813	0.336136	813	0.407024	813	0.311603	813	0.423802	813	5.80358	813	9.13662	813	0	813	0
814	157.046	814	11.3398	814	0.190302	814	0.193084	814	3.83591	814	4.30965	814	0	814	1.09738	814	0.340471	814	0.413233	814	0.328089	814	0.446023	814	5.51664	814	8.65371	814	0	814	0
815	143.424	815	11.366	815	0.187621	815	0.191972	815	4.19031	815	4.08891	815	0	815	1.11573	815	0.34493	815	0.419692	815	0.346182	815	0.470231	815	5.35081	815	8.14036	815	0	815	0
816	130.457	816	11.4227	816	0.185145	816	0.191092	816	4.54502	816	3.88804	816	0	816	1.13455	816	0.349523	816	0.426425	816	0.366071	816	0.496592	816	5.13577	816	7.62412	816	0	816	0
817	118.404	817	11.5056	817	0.182869	817	0.190445	817	4.88165	817	3.70488	817	0	817	1.15384	817	0.35426	817	0.433458	817	0.387956	817	0.525243	817	4.95214	817	7.12529	817	0	817	0
818	107.387	818	11.6078	818	0.180785	818	0.190028	818	5.17722	818	3.53747	818	0	818	1.17363	818	0.359153	818	0.440816	818	0.412034	818	0.556258	818	4.79759	818	6.65707	818	0	818	0
819	97.4334	819	11.7184	819	0.178888	819	0.189842	819	5.40674	819	3.38407	819	0	819	1.19393	819	0.364215	819	0.448525	819	0.438481	819	0.589602	819	4.66991	819	6.22682	819	0	819	0
820	88.51	820	11.8228	820	0.177173	820	0.189888	820	5.54751	820	3.24315	820	0	820	1.21476	820	0.369462	820	0.456609	820	0.467426	820	0.625077	820	4.56677	820	5.83753	820	0	820	0
821	80.5493	821	11.903	821	0.175635	821	0.190169	821	5.58416	821	3.11337	821	0.387376	821	1.23614	821	0.374911	821	0.465083	821	0.4989	821	0.662244	821	4.48542	821	5.48931	821	0	821	0
822	73.4673	822	11.9399	822	0.17427	822	0.190687	822	5.51266	822	2.99355	822	0.391255	822	1.25808	822	0.380581	822	0.47395	822	0.532776	822	0.700366	822	4.42247	822	5.18047	822	0	822	0
823	67.1749	823	11.9167	823	0.173076	823	0.191447	823	5.34143	823	2.88266	823	0.395193	823	1.28062	823	0.386496	823	0.483194	823	0.568688	823	0.738379	823	4.37349	823	4.90836	823	0	823	0
824	61.585	824	11.8225	824	0.172051	824	0.192454	824	5.08904	824	2.7798	824	0.39919	824	1.30376	824	0.392681	824	0.492763	824	0.60594	824	0.774927	824	4.33294	824	4.66992	824	0	824	0
825	56.6156	825	11.6553	825	0.171191	825	0.193714	825	4.77961	825	2.68418	825	0.403248	825	1.32753	825	0.399162	825	0.502565	825	0.643428	825	0.808524	825	4.29421	825	4.46204	825	0	825	0
826	52.1924	826	11.4221	826	0.170495	826	0.195236	826	4.43781	826	2.59512	826	0.407368	826	1.35196	826	0.40597	826	0.512453	826	0.679623	826	0.837811	826	4.25024	826	4.28174	826	0	826	0
827	48.2488	827	11.1373	827	0.169964	827	0.197027	827	4.08516	827	2.51199	827	0.411552	827	1.37707	827	0.413139	827	0.522227	827	0.712647	827	0.861879	827	4.19443	827	4.12628	827	0	827	0
828	44.7261	828	10.8191	828	0.169596	828	0.199638	828	3.73817	828	2.43427	828	0.4158	828	1.40288	828	0.4207	828	0.531643	828	0.74051	828	0.880529	828	4.08928	828	3.99324	828	0	828	0
829	41.5727	829	10.4855	829	0.169392	829	0.202007	829	3.40804	829	2.36149	829	0.420115	829	1.42942	829	0.428685	829	0.540444	829	0.761473	829	0.894358	829	3.99836	829	3.88049	829	0	829	0
830	38.7438	830	10.152	830	0.169352	830	0.204681	830	3.10141	830	2.29323	830	0.424497	830	1.45672	830	0.437119	830	0.548413	830	0.774459	830	0.943116	830	3.8898	830	3.7862	830	0	830	0
831	36.2002	831	9.83024	831	0.169478	831	0.207676	831	2.82138	831	2.22912	831	0.428947	831	1.48481	831	0.446014	831	0.555416	831	0.779344	831	0.951868	831	3.76743	831	3.70884	831	0	831	0
832	33.9081	832	9.528	832	0.169772	832	0.211009	832	2.56863	832	2.16884	832	0.433469	832	1.51371	832	0.455362	832	0.561449	832	0.777008	832	0.960441	832	3.6367	832	3.64712	832	0	832	0
833	31.8381	833	9.24975	833	0.170237	833	0.214698	833	2.34233	833	2.11208	833	0.438061	833	1.54347	833	0.46512	833	0.56663	833	0.769106	833	0.970391	833	3.50346	833	3.6	833	0	833	0
834	29.9647	834	8.99741	834	0.170875	834	0.218764	834	2.14072	834	2.12548	834	0.442728	834	1.5741	834	0.475197	834	0.571177	834	0.757681	834	0.982984	834	3.37292	834	3.56668	834	0	834	0
835	28.2657	835	8.77124	835	0.17297	835	0.223233	835	1.96167	835	2.07571	835	0.447469	835	1.60566	835	0.48544	835	0.575352	835	0.744772	835	0.999176	835	3.24914	835	3.54653	835	0	835	0
836	26.7218	836	8.57041	836	0.17398	836	0.22813	836	1.80288	836	2.02877	836	0.452286	836	1.63817	836	0.495624	836	0.579409	836	0.732131	836	1.01966	836	3.13494	836	3.53911	836	0	836	0
837	25.3162	837	8.39351	837	0.175178	837	0.233486	837	1.66214	837	1.98449	837	0.457182	837	1.67167	837	0.505456	837	0.583569	837	0.7211	837	1.04494	837	3.03198	837	3.54418	837	0	837	0
838	24.0342	838	8.23887	838	0.176569	838	0.239333	838	1.53734	838	1.9427	838	0.462157	838	1.70621	838	0.514605	838	0.587992	838	0.712604	838	1.07538	838	2.94108	838	3.56166	838	0	838	0
839	22.8631	839	8.10477	839	0.178159	839	0.245709	839	1.42659	839	1.90325	839	0.467214	839	1.74183	839	0.522752	839	0.592791	839	0.707217	839	1.11132	839	2.86246	839	3.59162	839	0	839	0
840	21.7917	840	7.98953	840	0.179958	840	0.252655	840	1.32818	840	1.866	840	0.472355	840	1.77857	840	0.529657	840	0.598028	840	0.705251	840	1.15305	840	2.79598	840	3.63432	840	0	840	0
841	20.8099	841	7.89161	841	0.181972	841	0.260219	841	1.2406	841	1.83082	841	0.47758	841	1.81648	841	0.53522	841	0.603736	841	0.706847	841	1.20093	841	2.74129	841	3.69017	841	0	841	0
842	19.9093	842	7.80963	842	0.184213	842	0.268453	842	1.16256	842	1.79762	842	0.482893	842	1.8556	842	0.539513	842	0.609921	842	0.712039	842	1.25534	842	2.69802	842	3.75977	842	0	842	0
843	19.0822	843	7.74238	843	0.18669	843	0.277414	843	1.09289	843	1.76629	843	0.488295	843	1.89601	843	0.542755	843	0.61658	843	0.720812	843	1.31676	843	2.66576	843	3.8439	843	0	843	0
844	18.3218	844	7.6784	844	0.189416	844	0.28717	844	1.0306	844	1.73675	844	0.493788	844	1.93774	844	0.54526	844	0.623697	844	0.733136	844	1.38575	844	2.64419	844	3.94358	844	0	844	0
845	17.6221	845	7.75019	845	0.192404	845	0.297794	845	0.974825	845	1.7089	845	0.499374	845	1.98086	845	0.54737	845	0.631258	845	0.74899	845	1.463	845	2.63309	845	4.06	845	0	845	0
846	16.978	846	7.72268	846	0.196116	846	0.30937	846	0.92482	846	1.68269	846	0.505055	846	2.02542	846	0.549394	846	0.639244	846	0.768378	846	1.54931	846	2.63236	846	4.19466	846	0	846	0
847	16.3847	847	7.70661	847	0.199677	847	0.321993	847	0.879934	847	1.65804	847	0.510834	847	2.0715	847	0.551579	847	0.64764	847	0.791337	847	1.64565	847	2.642	847	4.34932	847	0	847	0
848	15.838	848	7.70147	848	0.20355	848	0.335768	848	0.839603	848	1.6349	848	0.516712	848	2.11917	848	0.554102	848	0.656432	848	0.817945	848	1.75313	848	2.66216	848	4.52605	848	0	848	0
849	15.3343	849	7.70688	849	0.207755	849	0.350817	849	0.803337	849	1.60364	849	0.522692	849	2.16849	849	0.557072	849	0.665607	849	0.848327	849	1.87309	849	2.69316	849	4.72733	849	0	849	0
850	14.8703	850	7.72252	850	0.212312	850	0.367278	850	0.770711	850	1.58346	850	0.528777	850	2.21955	850	0.560547	850	0.675157	850	0.882652	850	2.00706	850	2.73545	850	4.95601	850	0	850	0
851	14.443	851	7.74818	851	0.217248	851	0.385306	851	0.741354	851	1.56466	851	0.534968	851	2.27242	851	0.56455	851	0.685074	851	0.921146	851	2.15684	851	2.78964	851	5.18635	851	0	851	0
852	14.0498	852	7.78374	852	0.22259	852	0.40508	852	0.714943	852	1.5472	852	0.541269	852	2.32719	852	0.569077	852	0.695353	852	0.964087	852	2.32452	852	2.85655	852	5.4807	852	0	852	0
853	13.6884	853	7.82913	853	0.228367	853	0.426803	853	0.691197	853	1.53105	853	0.547681	853	2.38396	853	0.574114	853	0.705993	853	1.01182	853	2.5125	853	2.93718	853	5.81415	853	0	853	0
854	13.3567	854	7.88436	854	0.234615	854	0.450707	854	0.669867	854	1.51619	854	0.554208	854	2.44282	854	0.579637	854	0.71699	854	1.06475	854	2.72355	854	3.03275	854	6.19178	854	0	854	0
855	13.0529	855	7.94951	855	0.241371	855	0.477061	855	0.650739	855	1.50259	855	0.560852	855	2.50387	855	0.585621	855	0.728348	855	1.16846	855	2.96082	855	3.14475	855	6.61937	855	0	855	0
856	12.7753	856	8.02472	856	0.248678	856	0.506168	856	0.633624	856	1.49025	856	0.567616	856	2.56723	856	0.592041	856	0.740067	856	1.23379	856	3.22787	856	3.27492	856	7.10331	856	0	856	0
857	12.5225	857	8.1102	857	0.256582	857	0.538381	857	0.618354	857	1.47916	857	0.574503	857	2.63301	857	0.598873	857	0.752153	857	1.30604	857	3.52864	857	3.42533	857	7.65058	857	0	857	0
858	12.2931	858	8.20621	858	0.265136	858	0.574103	858	0.604785	858	1.4693	858	0.581516	858	2.70134	858	0.606097	858	0.764609	858	1.38599	858	3.86744	858	3.59841	858	8.26843	858	0	858	0
859	12.0862	859	8.31309	859	0.2744	859	0.613796	859	0.592789	859	1.46068	859	0.588658	859	2.77235	859	0.613694	859	0.777443	859	1.47455	859	4.24876	859	3.79697	859	8.96404	859	0	859	0
860	11.9006	860	8.43123	860	0.28444	860	0.657992	860	0.582253	860	1.45331	860	0.595932	860	2.84617	860	0.62165	860	0.790662	860	1.57275	860	4.67703	860	4.02244	860	9.7437	860	0	860	0
861	11.7356	861	8.56112	861	0.295331	861	0.70787	861	0.57308	861	1.44719	861	0.603342	861	2.92297	861	0.629953	861	0.804274	861	1.68182	861	5.15617	861	4.28207	861	10.6117	861	0	861	0
862	11.5905	862	8.70328	862	0.307158	862	0.76298	862	0.565183	862	1.44234	862	0.610891	862	3.0029	862	0.638594	862	0.818289	862	1.80314	862	5.68886	862	4.57818	862	11.5683	862	0	862	0
863	11.4645	863	8.85835	863	0.320017	863	0.824668	863	0.558488	863	1.43877	863	0.618582	863	3.08612	863	0.647564	863	0.832718	863	1.93835	863	6.2754	863	5.09468	863	12.6075	863	0	863	0
864	11.3573	864	9.02703	864	0.334016	864	0.893801	864	0.552929	864	1.43652	864	0.626418	864	3.17284	864	0.65686	864	0.847572	864	2.08932	864	6.91223	864	5.47925	864	13.7137	864	0	864	0
865	11.2684	865	9.21011	865	0.349277	865	0.971817	865	0.54845	865	1.43561	865	0.634405	865	3.26323	865	0.666478	865	0.862863	865	2.2582	865	7.58988	865	5.91432	865	14.8579	865	0	865	0
866	11.1976	866	9.40849	866	0.36594	866	1.05877	866	0.545002	866	1.43608	866	0.642545	866	3.35751	866	0.676417	866	0.878606	866	2.44747	866	8.29081	866	6.40421	866	15.9983	866	0	866	0
867	11.1447	867	9.62318	867	0.384165	867	1.15617	867	0.542545	867	1.43798	867	0.650843	867	3.45591	867	0.686677	867	0.894813	867	2.65995	867	8.98751	867	6.95206	867	17.0665	867	0	867	0
868	11.1097	868	9.85532	868	0.404132	868	1.26504	868	0.541043	868	1.44135	868	0.659302	868	3.55866	868	0.697259	868	0.911502	868	2.89884	868	9.64194	868	7.55878	868	17.99	868	0	868	0
869	11.0925	869	10.1062	869	0.426049	869	1.38623	869	0.540469	869	1.44625	869	0.667927	869	3.66603	869	0.708167	869	0.928688	869	3.16768	869	10.2075	869	8.22141	869	18.6891	869	0	869	0
870	11.0934	870	10.3771	870	0.450151	870	1.5203	870	0.540799	870	1.45275	870	0.676722	870	3.77829	870	0.719404	870	0.946388	870	3.47035	870	10.6348	870	8.93113	870	19.0944	870	0	870	0
871	11.1125	871	10.6698	871	0.476707	871	1.66737	871	0.542017	871	1.46092	871	0.685692	871	3.89575	871	0.730975	871	0.96462	871	3.81097	871	10.8803	871	9.67084	871	19.1629	871	0	871	0
872	11.1503	872	10.986	872	0.506024	872	1.82683	872	0.54411	872	1.47086	872	0.69484	872	4.01872	872	0.742886	872	0.983405	872	4.19365	872	10.9167	872	10.4131	872	18.8897	872	0	872	0
873	11.2073	873	11.3276	873	0.538451	873	1.99721	873	0.547071	873	1.48265	873	0.704173	873	4.14755	873	0.755144	873	1.00276	873	4.62214	873	10.7396	873	11.119	873	18.309	873	0	873	0
874	11.284	874	11.6971	874	0.57438	874	2.176	874	0.550898	874	1.49641	874	0.713695	874	4.28262	874	0.767757	874	1.02271	874	5.09924	874	10.3692	874	11.7398	874	17.4851	874	0	874	0
875	11.3812	875	12.0967	875	0.614252	875	2.35964	875	0.555591	875	1.51226	875	0.723411	875	4.42433	875	0.780733	875	1.04328	875	5.62587	875	9.8448	875	12.2224	875	16.4972	875	0	875	0
876	11.4999	876	12.5295	876	0.658554	876	2.54355	876	0.561158	876	1.53034	876	0.733327	876	4.57312	876	0.794081	876	1.06449	876	6.19975	876	9.21482	876	12.5179	876	15.4233	876	0	876	0
877	11.6412	877	12.9986	877	0.707814	877	2.72215	877	0.56761	877	1.55081	877	0.743447	877	4.72947	877	0.807813	877	1.08637	877	6.81363	877	8.52765	877	12.5928	877	14.3302	877	0	877	0
878	11.8063	878	13.5076	878	0.762588	878	2.88873	878	0.574961	878	1.57383	878	0.753779	878	4.89389	878	0.821938	878	1.10894	878	7.45336	878	7.82457	878	12.4375	878	13.2676	878	0	878	0
879	11.9967	879	14.0607	879	0.823433	879	3.03534	879	0.583234	879	1.59962	879	0.764326	879	5.06693	879	0.836468	879	1.13223	879	8.09596	879	7.13666	879	12.0691	879	12.2689	879	0	879	0
880	12.214	880	14.6624	880	0.890864	880	3.15273	880	0.592451	880	1.62838	880	0.775096	880	5.24922	880	0.851417	880	1.15628	880	8.70876	880	6.48464	880	11.5265	880	11.3536	880	0	880	0
881	12.4604	881	15.3182	881	0.965289	881	3.23116	881	0.602644	881	1.66036	881	0.786095	881	5.44139	881	0.866797	881	1.18111	881	9.25058	881	5.88042	881	10.8608	881	10.5303	881	0	881	0
882	12.7381	882	16.0341	882	1.04691	882	3.26193	882	0.613847	882	1.69586	882	0.79733	882	5.64419	882	0.882623	882	1.20675	882	9.67604	882	5.32932	882	10.1247	882	9.80083	882	0	882	0
883	13.0496	883	16.8169	883	1.1356	883	3.23954	883	0.6261	883	1.73519	883	0.808806	883	5.85839	883	0.898909	883	1.23325	883	9.9432	883	4.83211	883	9.36433	883	9.16254	883	0	883	0
884	13.3981	884	17.6746	884	1.23078	884	3.16362	884	0.639452	884	1.77871	884	0.820532	884	6.08485	884	0.915672	884	1.26063	884	10.0227	884	4.38675	884	8.6153	884	8.61044	884	0	884	0
885	13.7868	885	18.6162	885	1.3313	885	3.03943	885	0.653953	885	1.82682	885	0.832514	885	6.32451	885	0.932928	885	1.28895	885	9.90538	885	3.98964	885	7.90185	885	8.13853	885	0	885	0
886	14.2199	886	19.6521	886	1.43615	886	2.87692	886	0.669663	886	1.87999	886	0.84476	886	6.5784	886	0.950695	886	1.31823	886	9.60474	886	3.63644	886	7.2384	886	7.74069	886	0	886	0
887	14.7017	887	20.7942	887	1.54179	887	2.68848	887	0.68665	887	1.93875	887	0.857278	887	6.84766	887	0.968992	887	1.34853	887	9.1533	887	3.32261	887	6.63179	887	7.41123	887	0	887	0
888	15.2376	888	22.0563	888	1.64679	888	2.49941	888	0.704988	888	2.00369	888	0.870075	888	7.13353	888	0.987838	888	1.37989	888	8.59441	888	3.04376	888	6.08361	888	7.14513	888	0	888	0
889	15.8336	889	23.4543	889	1.74958	889	2.29496	889	0.72476	889	2.0755	889	0.883161	889	7.43738	889	1.00725	889	1.41236	889	7.9731	889	2.79579	889	5.59213	889	6.93825	889	0	889	0
890	16.4965	890	25.0062	890	1.84982	890	2.09598	890	0.74606	890	2.15495	890	0.896544	890	7.76072	890	1.02726	890	1.44599	890	7.32913	890	2.57497	890	5.15368	890	6.78735	890	0	890	0
891	17.2343	891	26.7331	891	1.94875	891	1.90792	891	0.768991	891	2.24295	891	0.910232	891	8.10522	891	1.04788	891	1.48084	891	6.69327	891	2.37799	891	4.76371	891	6.69014	891	0	891	0
892	18.0561	892	28.6587	892	2.04916	892	1.73387	892	0.793669	892	2.34052	892	0.924236	892	8.47274	892	1.06915	892	1.51696	892	6.08664	892	2.20192	892	4.41733	892	6.64518	892	0	892	0
893	18.656	893	30.8105	893	2.15484	893	1.5752	893	0.820222	893	2.44883	893	0.938564	893	8.86532	893	1.09107	893	1.55443	893	5.5219	893	2.0442	893	4.10977	893	6.65188	893	0	893	0
894	19.6824	894	33.2192	894	2.26974	894	1.43202	894	0.848794	894	2.56924	894	0.953228	894	9.28524	894	1.11369	894	1.59329	894	5.00515	894	1.9026	894	3.83654	894	6.7104	894	0	894	0
895	20.8295	895	35.9191	895	2.39704	895	1.30369	895	0.879544	895	2.70332	895	0.968238	895	9.73505	895	1.13703	895	1.63364	895	4.5379	895	1.77517	895	3.59358	895	6.82143	895	0	895	0
896	22.1133	896	38.9479	896	2.53826	896	1.18915	896	0.91265	896	2.85287	896	0.983604	896	10.2176	896	1.16112	896	1.67553	896	4.1188	896	1.66023	896	3.37722	896	6.98601	896	0	896	0
897	23.5519	897	42.3455	897	2.69252	897	1.08715	897	0.948311	897	3.01995	897	0.999338	897	10.736	897	1.18599	897	1.71905	897	3.74477	897	1.55632	897	3.18425	897	7.20513	897	0	897	0
898	25.166	898	46.1524	898	2.85587	898	0.996383	898	0.986749	898	3.20697	898	1.01545	898	11.2938	898	1.21168	898	1.76428	898	3.41195	898	1.46216	898	3.01183	898	7.48656	898	0	898	0
899	26.9785	899	50.4063	899	3.02091	899	0.915597	899	1.02821	899	3.41665	899	1.03196	899	11.8951	899	1.23821	899	1.81132	899	3.11619	899	1.37666	899	2.8575	899	7.8144	899	0	899	0
900	29.0143	900	55.1364	900	3.17671	900	0.843625	900	1.07298	900	3.65215	900	1.04887	900	12.5443	900	1.26564	900	1.86026	900	2.85342	900	1.29886	900	2.71912	900	8.19219	900	0	900	0
901	31.3001	901	60.3555	901	3.30961	901	0.779411	901	1.12137	901	3.91702	901	1.0662	901	13.2464	901	1.29398	901	1.9112	901	2.6198	901	1.22791	901	2.59482	901	8.61197	901	0	901	0
902	33.8627	902	66.0473	902	3.40496	902	0.722015	902	1.17372	902	4.2153	902	1.08396	902	14.0071	902	1.3233	902	1.96425	902	2.41183	902	1.16308	902	2.48779	902	9.0599	902	0	902	0
903	36.7272	903	72.1504	903	3.44988	903	0.670609	903	1.23044	903	4.55145	903	1.10216	903	14.833	903	1.35363	903	2.01953	903	2.22639	903	1.10375	903	2.38711	903	9.51481	903	0	903	0
904	39.913	904	78.5394	904	3.43618	904	0.624467	904	1.29197	904	4.9303	904	1.12083	904	15.7314	904	1.38502	904	2.07717	904	2.06072	904	1.04933	904	2.29628	904	9.94766	904	0	904	0
905	43.4292	905	85.0063	905	3.36248	905	0.582956	905	1.35882	905	5.35693	905	1.13998	905	16.7106	905	1.41751	905	2.1373	905	1.91238	905	0.999349	905	2.21426	905	10.3229	905	0	905	0
906	47.2662	906	91.2502	906	3.23458	906	0.545525	906	1.43157	906	5.83636	906	1.15962	906	17.7801	906	1.45116	906	2.20006	906	1.77927	906	0.96837	906	2.14013	906	10.6026	906	0	906	0
907	51.3868	907	96.8858	907	3.06379	907	0.511694	907	1.51086	907	6.37302	907	1.17977	907	18.9508	907	1.48603	907	2.26562	907	1.65954	907	0.926148	907	2.0746	907	10.7528	907	0	907	0
908	55.7153	908	101.481	908	2.86412	908	0.481047	908	1.59743	908	6.96999	908	1.20045	908	20.2351	908	1.52217	908	2.33412	908	1.5516	908	0.887202	908	2.01396	908	10.7516	908	0	908	0
909	60.1285	909	104.719	909	2.6495	909	0.45322	909	1.69214	909	7.62775	909	1.22167	909	21.6475	909	1.55964	909	2.40576	909	1.45407	909	0.851231	909	1.9591	909	10.5941	909	0	909	0
910	64.4536	910	106.116	910	2.4318	910	0.427898	910	1.79596	910	8.34245	910	1.24346	910	23.2041	910	1.59852	910	2.48072	910	1.36573	910	0.817968	910	1.90948	910	10.2942	910	0	910	0
911	68.4766	911	105.651	911	2.21988	911	0.404806	911	1.90998	911	9.10377	911	1.26584	911	24.9241	911	1.63886	911	2.55922	911	1.28555	911	0.787177	911	1.86464	911	9.88048	911	0	911	0
912	71.968	912	103.432	912	2.0322	912	0.383702	912	2.03548	912	9.89242	912	1.28883	912	26.829	912	1.68075	912	2.64147	912	1.21261	912	0.758644	912	1.82415	912	9.38924	912	0	912	0
913	74.7202	913	99.7556	913	1.84702	913	0.364377	913	2.17392	913	10.6781	913	1.31244	913	28.944	913	1.72426	913	2.72772	913	1.14612	913	0.732179	913	1.78767	913	8.85693	913	0	913	0
914	76.5873	914	95.0342	914	1.67821	914	0.346647	914	2.32698	914	11.419	914	1.33671	914	31.298	914	1.76948	914	2.81823	914	1.0854	914	0.707615	914	1.75486	914	8.31499	914	0	914	0
915	77.5093	915	89.7073	915	1.52589	915	0.33035	915	2.49659	915	12.0639	915	1.36166	915	33.924	915	1.8165	915	2.91327	915	1.02982	915	0.684797	915	1.72545	915	7.78725	915	0	915	0
916	77.5098	916	84.1708	916	1.38937	916	0.315343	916	2.68499	916	12.5584	916	1.38731	916	36.8603	916	1.86541	916	3.01316	916	0.978877	916	0.663589	916	1.6992	916	7.28968	916	0	916	0
917	76.67	917	78.7373	917	1.26751	917	0.301501	917	2.89474	917	12.8548	917	1.41369	917	40.1503	917	1.91631	917	3.11822	917	0.932088	917	0.643869	917	1.67588	917	6.83154	917	0	917	0
918	75.0951	918	73.6271	918	1.15898	918	0.288714	918	3.12878	918	12.9234	918	1.44083	918	43.8433	918	1.96932	918	3.22882	918	0.889047	918	0.625526	918	1.6553	918	6.41702	918	0	918	0
919	72.8918	919	68.9776	919	1.06238	919	0.276883	919	3.39049	919	12.7595	919	1.46875	919	47.9945	919	2.02454	919	3.34533	919	0.849391	919	0.608458	919	1.6373	919	6.04683	919	0	919	0
920	70.164	920	64.8611	920	0.976392	920	0.26592	920	3.68371	920	12.3851	920	1.49749	920	52.6645	920	2.08212	920	3.4682	920	0.812802	920	0.592576	920	1.62174	920	5.71949	920	0	920	0
921	67.0214	921	61.3042	921	0.89977	921	0.255749	921	4.01278	921	11.8554	921	1.52708	921	57.9185	921	2.14217	921	3.59789	921	0.778994	921	0.577799	921	1.60847	921	5.31179	921	0	921	0
922	63.5876	922	58.3034	922	0.831391	922	0.2463	922	4.38253	922	11.1965	922	1.55755	922	63.8231	922	2.20484	922	3.73489	922	0.747717	922	0.564051	922	1.5973	922	5.0627	922	0	922	0
923	59.998	923	55.8373	923	0.770254	923	0.237512	923	4.79827	923	10.4722	923	1.58894	923	70.4418	923	2.27028	923	3.87976	923	0.718745	923	0.551265	923	1.58833	923	4.8471	923	0	923	0
924	56.4434	924	53.8745	924	0.715478	924	0.229329	924	5.26558	924	9.7251	924	1.62129	924	77.8266	924	2.33867	924	4.03312	924	0.691879	924	0.539381	924	1.58139	924	4.66168	924	0	924	0
925	52.9383	925	52.378	925	0.66629	925	0.212565	925	5.79011	925	8.98657	925	1.65462	925	86.0054	925	2.41017	925	4.19561	925	0.679708	925	0.528343	925	1.57641	925	4.5034	925	0	925	0
926	49.6337	926	51.3082	926	0.622017	926	0.205541	926	6.37706	926	8.27711	926	1.689	926	94.9629	926	2.48498	926	4.36798	926	0.656665	926	0.5181	926	1.57333	926	4.36942	926	0	926	0
927	46.5967	927	50.6243	927	0.582072	927	0.198971	927	7.03042	927	7.60864	927	1.72445	927	104.616	927	2.5633	927	4.55102	927	0.635247	927	0.508608	927	1.57212	927	4.25747	927	0	927	0
928	43.8665	928	50.2862	928	0.545948	928	0.192852	928	7.75173	928	6.98721	928	1.76103	928	114.78	928	2.64535	928	4.74562	928	0.615325	928	0.499823	928	1.57275	928	4.16537	928	0	928	0
929	41.4597	929	50.2568	929	0.5132	929	0.187134	929	8.53835	929	6.41519	929	1.79878	929	125.141	929	2.73137	929	4.95276	929	0.596785	929	0.491708	929	1.5752	929	4.09129	929	0	929	0
930	39.3763	930	50.5065	930	0.483446	930	0.181789	930	9.38121	930	5.89277	930	1.83775	930	135.23	930	2.82162	930	5.17351	930	0.57952	930	0.484228	930	1.57947	930	4.0337	930	0	930	0
931	37.6061	931	51.0178	931	0.45635	931	0.176791	931	10.2622	931	5.41873	931	1.87799	931	144.43	931	2.91637	931	5.40907	931	0.563438	931	0.477353	931	1.58557	931	3.9913	931	0	931	0
932	36.1335	932	51.7897	932	0.431621	932	0.172114	932	11.1516	932	4.9909	932	1.91957	932	152.024	932	3.01594	932	5.66076	932	0.548452	932	0.471054	932	1.59352	932	3.963	932	0	932	0
933	34.9315	933	52.8393	933	0.409005	933	0.167738	933	12.007	933	4.6064	933	1.96253	933	157.303	933	3.12064	933	5.93006	933	0.534485	933	0.465304	933	1.60335	933	3.94793	933	0	933	0
934	34.0009	934	54.2005	934	0.388278	934	0.163643	934	12.7747	934	4.26192	934	2.00695	934	159.705	934	3.23083	934	6.21861	934	0.521466	934	0.46008	934	1.61511	934	3.94538	934	0	934	0
935	33.3167	935	55.9203	935	0.354215	935	0.15981	935	13.3951	935	3.95392	935	2.05289	935	158.956	935	3.3469	935	6.52825	935	0.509334	935	0.455362	935	1.62887	935	3.9548	935	0	935	0
936	32.8654	936	58.054	936	0.336854	936	0.156223	936	13.8725	936	3.67883	936	2.10041	936	155.141	936	3.46927	936	6.86101	936	0.498028	936	0.45113	936	1.6447	936	3.97579	936	0	936	0
937	32.6366	937	60.662	937	0.320864	937	0.152868	937	14.0472	937	3.4332	937	2.1496	937	148.686	937	3.59839	937	7.21921	937	0.487498	937	0.447366	937	1.6627	937	4.00806	937	0	937	0
938	32.6233	938	63.807	938	0.3061	938	0.14973	938	13.9647	938	3.21378	938	2.20053	938	140.242	938	3.73477	938	7.60541	938	0.477695	938	0.444056	938	1.683	938	4.05147	938	0	938	0
939	32.8214	939	67.5532	939	0.292466	939	0.146798	939	13.6405	939	3.01761	939	2.25328	939	130.537	939	3.87895	939	8.02253	939	0.468575	939	0.441186	939	1.70572	939	4.10598	939	0	939	0
940	33.2307	940	71.9648	940	0.279848	940	0.14406	940	13.116	940	2.84201	940	2.30794	940	120.252	940	4.03152	940	8.47383	940	0.460099	940	0.438743	940	1.73104	940	4.17165	940	0	940	0
941	33.8542	941	77.104	941	0.268153	941	0.141506	941	12.4483	941	2.6846	941	2.3646	941	109.935	941	4.19315	941	8.96302	941	0.45223	941	0.436717	941	1.75915	941	4.24866	941	0	941	0
942	34.6986	942	83.0259	942	0.257298	942	0.139129	942	11.6982	942	2.54329	942	2.42336	942	99.9818	942	4.36455	942	9.49429	942	0.444935	942	0.435099	942	1.79028	942	4.3373	942	0	942	0
943	35.7743	943	89.7496	943	0.247211	943	0.136917	943	10.9207	943	2.30916	943	2.48433	943	90.6413	943	4.54652	943	10.0724	943	0.438184	943	0.433881	943	1.82469	943	4.43796	943	0	943	0
944	37.096	944	97.3284	944	0.237825	944	0.134862	944	10.1593	944	2.19579	944	2.54762	944	82.0457	944	4.73992	944	10.7028	944	0.431948	944	0.433056	944	1.86268	944	4.72146	944	0	944	0
945	38.6823	945	105.703	945	0.229083	945	0.13296	945	9.44453	945	2.09363	945	2.61334	945	74.243	945	4.94571	945	11.3916	945	0.426204	945	0.432619	945	1.90461	945	4.8495	945	0	945	0
946	40.5568	946	114.762	946	0.220931	946	0.131202	946	8.79502	946	2.00145	946	2.68162	946	67.2251	946	5.16495	946	12.146	946	0.420928	946	0.432565	946	1.95087	946	4.99145	946	0	946	0
947	42.7481	947	124.285	947	0.213322	947	0.129584	947	8.21942	947	1.91819	947	2.7526	947	60.9509	947	5.39883	947	12.974	947	0.416098	947	0.432893	947	2.0019	947	5.15738	947	0	947	0
948	45.2903	948	133.918	948	0.206214	948	0.128101	948	7.71878	948	1.84291	948	2.82642	948	55.3616	948	5.64864	948	13.8849	948	0.411696	948	0.4336	948	2.0582	948	5.33004	948	0	948	0
949	48.2235	949	143.154	949	0.199569	949	0.126747	949	7.28834	949	1.7748	949	2.90323	949	50.3916	949	5.91583	949	14.8894	949	0.407704	949	0.434685	949	2.12031	949	5.51972	949	0	949	0
950	51.594	950	151.353	950	0.193351	950	0.125519	950	6.91885	950	1.86004	950	2.98319	950	45.9743	950	6.20201	950	15.9998	950	0.404106	950	0.436149	950	2.18876	950	5.72779	950	0	950	0
951	55.4542	951	157.802	951	0.18753	951	0.124414	951	6.59764	951	1.64431	951	3.06647	951	42.0466	951	6.50899	951	17.2302	951	0.400888	951	0.437993	951	2.2641	951	5.9558	951	0	951	0
952	59.8623	952	161.836	952	0.182076	952	0.116319	952	6.34636	952	1.59689	952	3.15327	952	38.5504	952	6.83877	952	18.597	952	0.398038	952	0.44022	952	2.34679	952	6.20556	952	0	952	0
953	64.8807	953	162.432	953	0.176965	953	0.115519	953	6.07655	953	1.55429	953	3.24378	953	35.4331	953	7.19361	953	20.1189	953	0.395542	953	0.442834	953	2.43713	953	6.47913	953	0	953	0
954	70.573	954	160.524	954	0.172173	954	0.114831	954	5.81016	954	1.5161	954	3.33822	954	32.6483	954	7.57602	954	21.8176	954	0.393391	954	0.44584	954	2.53512	954	6.77885	954	0	954	0
955	76.9986	955	155.746	955	0.167678	955	0.114255	955	5.53641	955	1.48193	955	3.43681	955	30.1551	955	7.98886	955	23.7177	955	0.391575	955	0.449244	955	2.64027	955	7.1074	955	0	955	0
956	84.2042	956	148.591	956	0.163462	956	0.113788	956	5.24973	956	1.45149	956	3.53979	956	27.9178	956	8.43533	956	25.8476	956	0.390087	956	0.453054	956	2.75138	956	7.46787	956	0	956	0
957	92.2096	957	139.73	957	0.159506	957	0.11343	957	4.95003	957	1.42447	957	3.64744	957	25.9053	957	8.91906	957	28.2391	957	0.388918	957	0.460437	957	2.86627	957	7.86376	957	0	957	0
958	100.989	958	129.867	958	0.155795	958	0.11318	958	4.64172	958	1.40063	958	3.76003	958	24.0906	958	9.44413	958	30.9279	958	0.388062	958	0.465116	958	2.98163	958	8.2991	958	0	958	0
959	110.442	959	119.631	959	0.152314	959	0.113039	959	4.33175	959	1.37976	959	3.87788	959	22.4503	959	10.0152	959	33.953	959	0.387514	959	0.47023	959	3.09302	959	8.77852	959	0	959	0
960	120.367	960	109.51	960	0.145812	960	0.113007	960	4.02757	960	1.36167	960	4.0013	960	20.9639	960	10.6376	960	37.356	960	0.387269	960	0.475791	960	3.19521	960	9.30734	960	0	960	0
961	130.427	961	99.8421	961	0.142784	961	0.113085	961	3.7356	961	1.34617	961	4.13065	961	19.6139	961	11.3173	961	41.179	961	0.387324	961	0.481815	961	3.28291	961	9.89166	961	0	961	0
962	140.13	962	90.8322	962	0.139949	962	0.113274	962	3.4605	962	1.33314	962	4.26632	962	18.3848	962	12.0613	962	45.461	962	0.387675	962	0.844433	962	3.35187	962	10.5439	962	0	962	0
963	148.846	963	82.5796	963	0.137296	963	0.113577	963	3.20504	963	1.32244	963	4.40872	963	17.2633	963	12.8774	963	50.2329	963	0.388321	963	0.855002	963	3.40089	963	11.2614	963	0	963	0
964	155.859	964	75.1111	964	0.134817	964	0.113995	964	2.97037	964	1.45902	964	4.55829	964	16.2377	964	13.7747	964	55.5077	964	0.38926	964	0.866138	964	3.42853	964	12.0589	964	0	964	0
965	160.485	965	68.4067	965	0.132502	965	0.114532	965	2.75642	965	1.45412	965	4.71552	965	15.2978	965	14.7635	965	61.2686	965	0.390492	965	0.877865	965	3.43965	965	12.9472	965	0	965	0
966	162.211	966	62.4193	966	0.130345	966	0.11519	966	2.56233	966	1.45129	966	4.88095	966	14.4347	966	15.856	966	67.4515	966	0.392016	966	0.890207	966	3.40364	966	13.9385	966	0	966	0
967	160.828	967	57.0884	967	0.128337	967	0.115974	967	2.38679	967	1.45047	967	5.05513	967	13.6404	967	17.0657	967	73.9254	967	0.393834	967	0.903189	967	3.39561	967	15.047	967	0	967	0
968	156.485	968	52.362	968	0.126473	968	0.116889	968	2.22823	968	1.68604	968	5.23869	968	12.908	968	18.4087	968	80.4721	968	0.395947	968	0.91684	968	3.3865	968	16.2889	968	0	968	0
969	149.652	969	48.1496	969	0.124747	969	0.117939	969	2.08506	969	1.69143	969	5.43231	969	12.2316	969	19.9032	969	86.7754	969	0.398358	969	0.931192	969	3.38085	969	17.6823	969	0	969	0
970	140.993	970	44.4039	970	0.123154	970	0.119132	970	1.9557	970	1.69873	970	5.63674	970	11.6056	970	21.5703	970	92.4287	970	0.40107	970	0.946279	970	3.38207	970	19.2475	970	0	970	0
971	131.227	971	41.0697	971	0.121688	971	0.120474	971	1.83868	971	1.70793	971	5.85276	971	11.0254	971	23.4341	971	96.9732	971	0.404086	971	0.962138	971	3.39246	971	21.0068	971	0	971	0
972	121.005	972	38.0975	972	0.120346	972	0.121974	972	1.73267	972	1.71902	972	6.08127	972	10.4866	972	25.5222	972	99.9708	972	0.407412	972	0.978809	972	3.41348	972	22.943	972	0	972	0
973	110.841	973	35.4438	973	0.119125	973	0.12364	973	1.63645	973	1.73198	973	6.32324	973	9.98556	973	27.8658	973	101.097	973	0.411053	973	0.996336	973	3.44593	973	25.1622	973	0	973	0
974	101.098	974	33.0702	974	0.118019	974	0.125484	974	1.54895	974	1.74684	974	6.57972	974	9.51885	974	30.5	974	100.221	974	0.415458	974	1.01477	974	3.49026	974	27.6921	974	0	974	0
975	91.9979	975	30.9434	975	0.117028	975	0.127517	975	1.58283	975	1.76361	975	6.85188	975	9.08348	975	33.4635	975	97.4449	975	0.419753	975	1.03416	975	3.54666	975	30.4575	975	0	975	0
976	83.8851	976	29.0345	976	0.116148	976	0.129753	976	1.51116	976	1.78231	976	7.14101	976	8.67676	976	36.7975	976	93.0729	976	0.424384	976	1.05456	976	3.61524	976	33.513	976	0	976	0
977	76.3353	977	27.3183	977	0.115377	977	0.132206	977	1.4457	977	1.80299	977	7.44851	977	8.29628	977	40.5448	977	87.534	977	0.429361	977	1.07603	977	3.69612	977	36.8504	977	0	977	0
978	69.5625	978	25.7733	978	0.114714	978	0.134895	978	1.3858	978	1.8257	978	7.77595	978	7.93987	978	44.746	978	81.2889	978	0.434694	978	1.09865	978	3.78949	978	40.4367	978	0	978	0
979	63.5224	979	24.3806	979	0.114157	979	0.137839	979	1.3309	979	1.85048	979	8.12505	979	7.60557	979	49.435	979	74.7537	979	0.440393	979	1.12249	979	3.89563	979	44.2042	979	0	979	0
980	58.1559	980	23.124	980	0.113706	980	0.141059	980	1.28048	980	1.87742	980	8.49773	980	7.29163	980	54.6308	980	68.257	980	0.44647	980	1.14763	980	3.99835	980	48.0415	980	0	980	0
981	53.398	981	21.9897	981	0.11336	981	0.144583	981	1.23412	981	1.90658	981	8.89612	981	6.99645	981	60.3254	981	62.0288	981	0.452939	981	1.17415	981	4.13157	981	51.7901	981	0	981	0
982	49.1845	982	20.9655	982	0.113119	982	0.148438	982	1.19142	982	1.93807	982	9.32258	982	6.71858	982	66.4684	982	56.2103	982	0.459814	982	1.20216	982	4.27924	982	55.2521	982	0	982	0
983	45.4548	983	20.0412	983	0.112984	983	0.152657	983	1.15204	983	1.97198	983	9.77974	983	6.45672	983	72.9466	983	50.8727	983	0.46711	983	1.23175	983	4.44226	983	58.2118	983	0	983	0
984	42.1533	984	19.2077	984	0.112954	984	0.157278	984	1.11568	984	2.00843	984	10.2706	984	6.20968	984	79.5639	984	46.0379	984	0.474845	984	1.26306	984	4.62175	984	60.4714	984	0	984	0
985	39.2306	985	18.4575	985	0.113032	985	0.162344	985	1.08206	985	2.04756	985	10.7983	985	5.97637	985	86.0267	985	41.6956	985	0.483036	985	1.3134	985	4.819	985	61.8903	985	0	985	0
986	36.6433	986	17.7842	986	0.113219	986	0.167904	986	1.05096	986	2.08952	986	11.3667	986	5.75581	986	91.9454	986	37.8168	986	0.491704	986	1.34871	986	5.03558	986	62.4124	986	0	986	0
987	34.3535	987	17.1824	987	0.113517	987	0.174014	987	1.03593	987	2.13448	987	11.9799	987	5.5471	987	96.8647	987	34.3631	987	0.500869	987	1.38615	987	5.27332	987	62.0682	987	0	987	0
988	32.3287	988	16.6476	988	0.113928	988	0.18074	988	1.00937	988	2.18261	988	12.6425	988	5.34941	988	100.328	988	31.2925	988	0.510557	988	1.42591	988	5.53434	988	60.951	988	0	988	0
989	30.5412	989	16.1762	989	0.114456	989	0.188155	989	0.984748	989	2.23414	989	13.3599	989	5.16199	989	101.97	989	28.5633	989	0.520791	989	1.46818	989	5.82113	989	59.182	989	0	989	0
990	28.9673	990	15.7654	990	0.115104	990	0.196346	990	0.961916	990	2.28929	990	14.138	990	4.98414	990	101.603	990	26.1362	990	0.531599	990	1.51318	990	6.13655	990	56.881	990	0	990	0
991	27.5874	991	15.4131	991	0.115877	991	0.205411	991	0.940734	991	2.34833	991	14.9836	991	4.81524	991	99.269	991	23.975	991	0.543011	991	1.56114	991	6.4291	991	54.155	991	0	991	0
992	26.3853	992	15.1181	992	0.11678	992	0.215462	992	0.921081	992	2.41154	992	15.9044	992	4.6547	992	95.2294	992	22.0473	992	0.555059	992	1.61233	992	6.81284	992	51.102	992	0	992	0
993	25.6727	993	14.8796	993	0.117818	993	0.22663	993	0.902844	993	2.47924	993	16.9091	993	4.50198	993	89.894	993	20.3245	993	0.567777	993	1.66705	993	7.23684	993	47.8201	993	0	993	0
994	24.7922	994	14.6978	994	0.118998	994	0.239061	994	0.885925	994	2.55181	994	18.0078	994	4.35659	994	83.7284	994	18.7813	994	0.920121	994	1.72564	994	7.70625	994	44.4119	994	0	994	0
995	24.058	995	14.9572	995	0.120328	995	0.252923	995	0.870233	995	2.62963	995	19.2119	995	4.21807	995	77.1696	995	17.3959	995	0.937699	995	1.78846	995	8.227	995	41.0049	995	0	995	0
996	23.4643	996	14.8947	996	0.121815	996	0.268403	996	0.855685	996	2.71317	996	20.5346	996	4.08599	996	70.5742	996	16.1491	996	0.956121	996	1.85593	996	8.80594	996	37.6572	996	0	996	0
997	23.0076	997	14.892	997	0.123471	997	0.285706	997	0.842209	997	2.80293	997	21.9908	997	3.95997	997	64.1996	997	15.0243	997	0.975436	997	1.92854	997	9.45093	997	34.4459	997	0	997	0
998	22.6864	998	14.9507	998	0.125305	998	0.305056	998	0.829735	998	2.88525	998	23.5979	998	3.83964	998	58.2098	998	14.007	998	0.995697	998	2.00681	998	10.171	998	31.4368	998	0	998	0
999	22.5005	999	15.0722	999	0.127331	999	0.326679	999	0.818203	999	2.98936	999	25.3759	999	3.72468	999	52.6927	999	13.0848	999	1.01696	999	2.09134	999	10.9763	999	28.6613	999	0	999	0
1000	22.4511	1000	15.2569	1000	0.129561	1000	0.350796	1000	0.807557	1000	3.10161	1000	27.3477	1000	3.61476	1000	47.6814	1000	12.2468	1000	1.03929	1000	2.18282	1000	11.8783	1000	26.1318	1000	0	1000	0
1001	22.5398	1001	15.5035	1001	0.132012	1001	0.377592	1001	0.797746	1001	3.22281	1001	29.5398	1001	3.5096	1001	43.1722	1001	11.4835	1001	1.06276	1001	2.28204	1001	12.8898	1001	23.8463	1001	0	1001	0
1002	22.7676	1002	15.8076	1002	0.134703	1002	0.407177	1002	0.788724	1002	3.40056	1002	31.9826	1002	3.40894	1002	39.1398	1002	10.7867	1002	1.08743	1002	2.38987	1002	14.0245	1002	21.7935	1002	0	1002	0
1003	23.1337	1003	16.1603	1003	0.137652	1003	0.439523	1003	0.780448	1003	3.543	1003	34.7112	1003	3.31251	1003	35.5471	1003	10.1493	1003	1.1134	1003	2.50732	1003	15.2967	1003	19.9567	1003	0	1003	0
1004	23.6333	1004	16.5468	1004	0.140884	1004	0.474384	1004	0.77288	1004	3.69754	1004	37.7656	1004	3.22009	1004	32.3521	1004	9.56479	1004	1.16279	1004	2.63556	1004	16.7202	1004	18.3164	1004	0	1004	0
1005	24.2546	1005	16.9447	1005	0.144425	1005	0.511196	1005	0.765983	1005	3.8655	1005	41.1914	1005	3.13146	1005	29.5125	1005	9.02782	1005	1.19183	1005	2.7759	1005	18.3071	1005	16.8527	1005	0	1005	0
1006	24.9753	1006	17.3246	1006	0.148304	1006	0.548973	1006	0.759726	1006	4.04842	1006	45.04	1006	3.04642	1006	26.9877	1006	8.53352	1006	1.22245	1006	2.92988	1006	20.0651	1006	15.5464	1006	0	1006	0
1007	25.222	1007	17.6517	1007	0.152555	1007	0.586238	1007	0.754079	1007	4.24803	1007	49.3683	1007	2.96477	1007	24.7403	1007	8.0776	1007	1.25476	1007	3.09924	1007	21.994	1007	14.3794	1007	0	1007	0
1008	26.0209	1008	17.8907	1008	0.157219	1008	0.621039	1008	0.749015	1008	4.46633	1008	54.2383	1008	2.88634	1008	22.7367	1008	7.65632	1008	1.28891	1008	3.28599	1008	24.0803	1008	13.3356	1008	0	1008	0
1009	26.7583	1009	18.013	1009	0.162338	1009	0.651134	1009	0.74451	1009	4.70561	1009	59.7149	1009	2.81097	1009	20.9469	1009	7.26634	1009	1.32501	1009	3.49245	1009	26.2914	1009	12.3825	1009	0	1009	0
1010	27.3502	1010	18.0031	1010	0.167965	1010	0.674228	1010	0.740539	1010	4.96849	1010	65.8627	1010	2.73849	1010	19.3448	1010	6.90473	1010	1.36324	1010	3.7213	1010	28.5684	1010	11.5414	1010	0	1010	0
1011	27.7096	1011	17.8635	1011	0.174157	1011	0.688595	1011	0.737084	1011	5.25799	1011	72.7388	1011	2.66876	1011	17.9072	1011	6.56885	1011	1.40375	1011	3.97561	1011	30.8206	1011	10.786	1011	0	1011	0
1012	27.7631	1012	17.6139	1012	0.180982	1012	0.693415	1012	0.734124	1012	5.57759	1012	80.3837	1012	2.60165	1012	16.6143	1012	6.25638	1012	1.44673	1012	4.25892	1012	32.9249	1012	10.1048	1012	0	1012	0
1013	27.4676	1013	17.2862	1013	0.188517	1013	0.689047	1013	0.731643	1013	5.93129	1013	88.8045	1013	2.53703	1013	15.4486	1013	5.96525	1013	1.4924	1013	4.57526	1013	34.7333	1013	9.48934	1013	0	1013	0
1014	26.8216	1014	16.9178	1014	0.196851	1014	0.676946	1014	0.729625	1014	6.3237	1014	97.9542	1014	2.47477	1014	14.395	1014	5.69358	1014	1.54097	1014	4.92922	1014	36.0928	1014	8.93198	1014	0	1014	0
1015	25.865	1015	16.5442	1015	0.206086	1015	0.659309	1015	0.937633	1015	6.76013	1015	107.702	1015	2.41477	1015	13.4405	1015	5.43972	1015	1.59271	1015	5.32597	1015	36.8739	1015	8.42619	1015	0	1015	0
1016	25.2652	1016	16.1957	1016	0.21634	1016	0.638592	1016	0.938596	1016	7.24669	1016	117.804	1016	2.35691	1016	12.5737	1016	5.20218	1016	1.6479	1016	5.77122	1016	37.0015	1016	7.96628	1016	0	1016	0
1017	23.9193	1017	15.895	1017	0.227748	1017	0.617087	1017	0.940015	1017	7.79035	1017	127.873	1017	2.30109	1017	11.7846	1017	4.9796	1017	1.70685	1017	6.27119	1017	36.475	1017	7.54725	1017	0	1017	0
1018	22.4997	1018	15.6584	1018	0.240462	1018	0.596662	1018	0.94188	1018	8.39905	1018	137.368	1018	2.24723	1018	11.0646	1018	4.77079	1018	1.76991	1018	6.83233	1018	35.3687	1018	7.16476	1018	0	1018	0
1019	21.0748	1019	15.4962	1019	0.254656	1019	0.578658	1019	0.944181	1019	9.08171	1019	145.624	1019	2.19523	1019	10.4063	1019	4.57463	1019	1.83748	1019	7.46101	1019	33.8121	1019	6.815	1019	0	1019	0
1020	19.6949	1020	15.4152	1020	0.270525	1020	0.563899	1020	0.933148	1020	9.84824	1020	151.928	1020	2.145	1020	9.8031	1020	4.39016	1020	1.91001	1020	8.16281	1020	31.9592	1020	6.49465	1020	0	1020	0
1021	18.3927	1021	15.4197	1021	0.288282	1021	0.552759	1021	0.936438	1021	10.7094	1021	155.642	1021	2.09647	1021	9.24918	1021	4.21647	1021	1.98799	1021	8.94144	1021	29.9596	1021	6.20078	1021	0	1021	0
1022	17.186	1022	15.5132	1022	0.308158	1022	0.54522	1022	0.940144	1022	11.6764	1022	156.355	1022	2.04956	1022	8.73953	1022	4.05275	1022	2.07197	1022	9.79719	1022	27.9384	1022	5.93082	1022	0	1022	0
1023	16.0822	1023	15.6886	1023	0.330388	1023	0.540926	1023	0.944259	1023	12.7603	1023	153.982	1023	2.0042	1023	8.26968	1023	3.89825	1023	2.1626	1023	10.7246	1023	25.9886	1023	5.6825	1023	0	1023	0
1024	15.0808	1024	15.9705	1024	0.355199	1024	0.539216	1024	0.948781	1024	13.971	1024	148.796	1024	1.96033	1024	7.83574	1024	3.75232	1024	2.26058	1024	11.7097	1024	24.1713	1024	5.45382	1024	0	1024	0
1025	14.1774	1025	16.3532	1025	0.38278	1025	0.53916	1025	0.953706	1025	15.315	1025	141.346	1025	1.91787	1025	7.43422	1025	3.61434	1025	2.36674	1025	12.7268	1025	22.5214	1025	5.24302	1025	0	1025	0
1026	13.3648	1026	16.8431	1026	0.413243	1026	0.539636	1026	0.959031	1026	16.7932	1026	132.331	1026	1.87677	1026	7.06206	1026	3.48374	1026	2.48198	1026	13.8534	1026	21.0543	1026	5.04853	1026	0	1026	0
1027	12.635	1027	17.4481	1027	0.446555	1027	0.539456	1027	0.964755	1027	18.3966	1027	122.449	1027	1.83698	1027	6.71653	1027	3.36001	1027	2.60737	1027	14.8004	1027	19.7688	1027	4.86896	1027	0	1027	0
1028	11.9795	1028	18.178	1028	0.482459	1028	0.537557	1028	0.970878	1028	20.1017	1028	112.305	1028	1.79843	1028	6.39522	1028	3.2427	1028	2.74411	1028	15.617	1028	18.6662	1028	4.70308	1028	0	1028	0
1029	11.3905	1029	19.0445	1029	0.520371	1029	0.533211	1029	0.977399	1029	21.8647	1029	102.356	1029	1.76108	1029	6.09595	1029	3.13135	1029	2.89244	1029	16.2328	1029	17.7705	1029	4.54979	1029	0	1029	0
1030	10.8606	1030	20.0612	1030	0.55928	1030	0.526171	1030	0.984318	1030	23.617	1030	92.9102	1030	1.72488	1030	5.81681	1030	3.02545	1030	3.05619	1030	16.5863	1030	16.9961	1030	4.40812	1030	0	1030	0
1031	10.383	1031	21.2436	1031	0.597684	1031	0.516707	1031	0.991637	1031	25.264	1031	84.1454	1031	1.68978	1031	5.55606	1031	2.92491	1031	3.23604	1031	16.6396	1031	16.3683	1031	4.2772	1031	0	1031	0
1032	9.9517	1032	22.6086	1032	0.633619	1032	0.505494	1032	0.999358	1032	26.6897	1032	76.1433	1032	1.65573	1032	5.31215	1032	2.82925	1032	3.43406	1032	16.3884	1032	15.8761	1032	4.15627	1032	0	1032	0
1033	9.56154	1033	24.1735	1033	0.66484	1033	0.493426	1033	1.00748	1033	27.7711	1033	68.9186	1033	1.6227	1033	5.08368	1033	2.73817	1033	3.65265	1033	15.8633	1033	15.5102	1033	4.04463	1033	0	1033	0
1034	9.20784	1034	25.9547	1034	0.68917	1034	0.483128	1034	1.01602	1034	28.4002	1034	62.4436	1034	1.59065	1034	4.86941	1034	2.65138	1034	3.89456	1034	15.1212	1034	15.2629	1034	3.94169	1034	0	1034	0
1035	8.88657	1035	27.965	1035	0.704968	1035	0.471995	1035	1.02496	1035	28.509	1035	56.6673	1035	1.55953	1035	4.6682	1035	2.56861	1035	4.16297	1035	14.2319	1035	15.128	1035	3.8469	1035	0	1035	0
1036	8.59418	1036	30.21	1036	0.711548	1036	0.462328	1036	1.03433	1036	28.0874	1036	51.5276	1036	1.52931	1036	4.47902	1036	2.48963	1036	4.46153	1036	13.2643	1036	15.1014	1036	3.75979	1036	0	1036	0
1037	8.32762	1037	32.6821	1037	0.709377	1037	0.454544	1037	1.04411	1037	27.1859	1037	46.9592	1037	1.49997	1037	4.30095	1037	2.41421	1037	4.79444	1037	12.2769	1037	15.1806	1037	3.67995	1037	0	1037	0
1038	8.08419	1038	35.3533	1038	0.69994	1038	0.448898	1038	1.05432	1038	25.902	1038	42.8983	1038	1.47145	1038	4.13315	1038	2.34214	1038	5.16649	1038	11.3134	1038	15.365	1038	3.60702	1038	0	1038	0
1039	7.86157	1039	38.1661	1039	0.685337	1039	0.445527	1039	1.06497	1039	24.3568	1039	39.2856	1039	1.44374	1039	3.97486	1039	2.27323	1039	5.58312	1039	10.4028	1039	15.6559	1039	3.5407	1039	0	1039	0
1040	7.65771	1040	41.0248	1040	0.667787	1040	0.44449	1040	1.07606	1040	22.6703	1040	36.0671	1040	1.4168	1040	3.82518	1040	2.20729	1040	6.05045	1040	9.56167	1040	16.0563	1040	3.48072	1040	0	1040	0
1041	7.47082	1041	43.7899	1041	0.649138	1041	0.445806	1041	1.0876	1041	20.9453	1041	33.1945	1041	1.39061	1041	3.68387	1041	2.14416	1041	6.57525	1041	8.79727	1041	16.5711	1041	3.42689	1041	0	1041	0
1042	7.29935	1042	46.2811	1042	0.630682	1042	0.449479	1042	1.09959	1042	19.259	1042	30.6255	1042	1.36513	1042	3.55016	1042	2.08368	1042	7.1648	1042	8.1105	1042	17.2073	1042	3.37903	1042	0	1042	0
1043	7.14191	1043	48.2938	1043	0.613019	1043	0.455517	1043	1.11206	1043	17.6628	1043	28.3226	1043	1.34035	1043	3.42352	1043	2.02571	1043	7.82671	1043	7.49831	1043	17.9742	1043	3.33703	1043	0	1043	0
1044	6.99731	1044	49.6305	1044	0.596146	1044	0.463942	1044	1.12501	1044	16.1863	1044	26.2534	1044	1.31623	1044	3.30346	1044	1.97011	1044	8.56835	1044	6.95549	1044	18.8831	1044	3.30084	1044	0	1044	0
1045	6.86447	1045	50.1424	1045	0.579638	1045	0.474799	1045	1.13844	1045	14.8427	1045	24.3897	1045	1.29276	1045	3.18954	1045	1.91676	1045	9.39609	1045	6.47583	1045	19.9482	1045	3.27042	1045	0	1045	0
1046	6.74246	1046	49.7661	1046	0.562894	1046	0.488161	1046	1.15238	1046	13.6339	1046	22.707	1046	1.2699	1046	3.08136	1046	1.86553	1046	10.3139	1046	6.05288	1046	21.186	1046	3.24581	1046	0	1046	0
1047	6.63044	1047	48.5416	1047	0.545401	1047	0.504132	1047	1.16684	1047	12.5548	1047	21.1839	1047	1.24765	1047	2.97853	1047	1.81631	1047	11.3217	1047	5.68039	1047	22.6162	1047	3.22711	1047	0	1047	0
1048	6.52769	1048	46.6005	1048	0.526927	1048	0.522844	1048	1.18182	1048	11.5965	1048	19.8021	1048	1.22598	1048	2.88072	1048	1.769	1048	12.412	1048	5.35256	1048	24.2613	1048	3.21444	1048	0	1048	0
1049	6.43355	1049	44.1328	1049	0.507596	1049	0.544457	1049	1.19735	1049	10.7482	1049	18.5455	1049	1.20486	1049	2.78761	1049	1.72351	1049	13.5672	1049	5.06412	1049	26.1464	1049	3.20802	1049	0	1049	0
1050	6.34744	1050	41.3442	1050	0.487844	1050	0.569152	1050	1.21344	1050	9.99862	1050	17.4	1050	1.18428	1050	2.6989	1050	1.67973	1050	14.7555	1050	4.81039	1050	28.2993	1050	3.20812	1050	0	1050	0
1051	6.26885	1051	38.422	1051	0.468278	1051	0.59712	1051	1.3548	1051	9.33693	1051	16.3536	1051	1.16423	1051	2.61432	1051	1.6376	1051	15.928	1051	4.58725	1051	30.749	1051	3.21506	1051	0	1051	0
1052	6.19731	1052	35.5154	1052	0.449527	1052	0.628542	1052	1.37332	1052	8.75294	1052	15.3955	1052	1.14467	1052	2.53362	1052	1.59702	1052	17.1731	1052	4.39109	1052	33.5237	1052	3.22923	1052	0	1052	0
1053	6.13243	1053	32.729	1053	0.432129	1053	0.663564	1053	1.39246	1053	8.23744	1053	14.5165	1053	1.12561	1053	2.45658	1053	1.55792	1053	18.1036	1053	4.2188	1053	36.6484	1053	3.25109	1053	0	1053	0
1054	6.07384	1054	30.1279	1054	0.416472	1054	0.702253	1054	1.41226	1054	7.78221	1054	13.7084	1054	1.10702	1054	2.38296	1054	1.52023	1054	18.7903	1054	4.06765	1054	40.1388	1054	3.28112	1054	0	1054	0
1055	6.02121	1055	27.7453	1055	0.402795	1055	0.744548	1055	1.43273	1055	7.38002	1055	12.9639	1055	1.08888	1055	2.31259	1055	1.48389	1055	19.1634	1055	3.9353	1055	43.9942	1055	3.31983	1055	0	1055	0
1056	5.97427	1056	25.5919	1056	0.391205	1056	0.7902	1056	1.45391	1056	7.02455	1056	12.2769	1056	1.07118	1056	2.24526	1056	1.44883	1056	19.1826	1056	3.81974	1056	48.1869	1056	3.36766	1056	0	1056	0
1057	5.93276	1057	23.6638	1057	0.381717	1057	0.838725	1057	1.4758	1057	6.71029	1057	11.6417	1057	1.05391	1057	2.18081	1057	1.41499	1057	18.8472	1057	3.71921	1057	52.6482	1057	3.42492	1057	0	1057	0
1058	5.89645	1058	21.9484	1058	0.376112	1058	0.889377	1058	1.49845	1058	6.43246	1058	11.0533	1058	1.03706	1058	2.11908	1058	1.38231	1058	18.197	1058	3.63221	1058	57.2543	1058	3.49168	1058	0	1058	0
1059	5.86516	1059	20.4289	1059	0.370678	1059	0.94119	1059	1.52187	1059	6.18692	1059	10.5075	1059	1.0206	1059	2.05991	1059	1.35076	1059	17.301	1059	3.55745	1059	61.814	1059	3.56752	1059	0	1059	0
1060	5.8387	1060	19.0866	1060	0.367134	1060	0.993083	1060	1.5461	1060	5.9701	1060	10.0002	1060	1.00453	1060	2.00318	1060	1.32026	1060	16.2417	1060	3.49381	1060	66.0663	1060	3.65137	1060	0	1060	0
1061	5.81693	1061	17.9031	1061	0.365392	1061	1.04404	1061	1.57116	1061	5.77889	1061	9.52798	1061	0.988841	1061	1.94874	1061	1.29078	1061	15.0987	1061	3.44032	1061	69.6964	1061	3.74116	1061	0	1061	0
1062	5.79973	1062	16.8609	1062	0.365373	1062	1.09333	1062	1.5971	1062	5.61061	1062	9.0878	1062	0.973513	1062	1.89648	1062	1.26228	1062	13.9387	1062	3.39617	1062	72.3749	1062	3.83364	1062	0	1062	0
1063	5.78698	1063	15.9441	1063	0.367018	1063	1.14061	1063	1.62395	1063	5.46294	1063	8.67687	1063	0.958538	1063	1.84628	1063	1.2347	1063	12.8111	1063	3.36066	1063	73.8202	1063	3.92428	1063	0	1063	0
1064	5.7786	1064	15.1383	1064	0.370282	1064	1.18611	1064	1.65174	1064	5.33387	1064	8.29269	1064	0.943905	1064	1.79803	1064	1.20802	1064	11.748	1064	3.33318	1064	73.8632	1064	4.00747	1064	0	1064	0
1065	5.77452	1065	14.431	1065	0.375144	1065	1.23053	1065	1.68052	1065	5.22165	1065	7.93303	1065	0.929604	1065	1.75165	1065	1.18218	1065	10.7675	1065	3.31322	1065	72.5353	1065	4.07719	1065	0	1065	0
1066	5.77468	1066	13.8112	1066	0.381601	1066	1.27514	1066	1.71032	1066	5.12476	1066	7.5959	1066	0.915625	1066	1.70702	1066	1.15717	1066	9.87706	1066	3.30037	1066	69.9026	1066	4.12811	1066	0	1066	0
1067	5.77905	1067	13.2694	1067	0.389675	1067	1.32164	1067	1.7412	1067	5.04189	1067	7.27947	1067	0.901959	1067	1.66407	1067	1.13294	1067	9.07711	1067	3.29427	1067	66.2772	1067	4.15676	1067	0	1067	0
1068	5.78759	1068	12.7974	1068	0.399407	1068	1.37211	1068	1.7732	1068	4.9719	1068	6.98211	1068	0.888595	1068	1.62271	1068	1.10945	1068	8.36375	1068	3.29464	1068	61.9856	1068	4.16255	1068	0	1068	0
1069	5.80032	1069	12.3884	1069	0.410864	1069	1.42888	1069	1.80638	1069	4.9138	1069	6.70235	1069	0.875526	1069	1.58287	1069	1.08669	1069	7.73068	1069	3.30127	1069	57.3468	1069	4.14791	1069	0	1069	0
1070	5.81723	1070	12.0362	1070	0.424132	1070	1.49436	1070	1.84078	1070	4.86674	1070	6.43884	1070	0.862742	1070	1.54447	1070	1.06462	1070	7.17057	1070	3.31399	1070	52.6295	1070	4.07369	1070	0	1070	0
1071	5.83836	1071	11.7361	1071	0.439324	1071	1.57097	1071	1.87647	1071	4.82998	1071	6.19036	1071	0.850236	1071	1.50744	1071	1.04321	1071	6.67587	1071	3.30545	1071	48.0336	1071	4.15414	1071	0	1071	0
1072	5.86374	1072	11.4836	1072	0.456573	1072	1.66104	1072	1.91351	1072	4.80287	1072	5.95581	1072	0.838	1072	1.47172	1072	1.02244	1072	6.23932	1072	3.33036	1072	43.6905	1072	4.11302	1072	0	1072	0
1073	5.89344	1073	11.2755	1073	0.476037	1073	1.76682	1073	1.95196	1073	4.78488	1073	5.73418	1073	0.826025	1073	1.43725	1073	1.00229	1073	5.85416	1073	3.36119	1073	39.6743	1073	4.07423	1073	0	1073	0
1074	5.92753	1074	11.1089	1074	0.497889	1074	1.89052	1074	1.99191	1074	4.77554	1074	5.52455	1074	0.814305	1074	1.40396	1074	0.982716	1074	5.51431	1074	3.39799	1074	36.0168	1074	4.04201	1074	0	1074	0
1075	5.9661	1075	10.9815	1075	0.522318	1075	2.03433	1075	2.03342	1075	4.77445	1075	5.32608	1075	0.802832	1075	1.37182	1075	0.963712	1075	5.21437	1075	3.44088	1075	32.7207	1075	4.01941	1075	0	1075	0
1076	6.00927	1076	10.8917	1076	0.549511	1076	2.19882	1076	2.07659	1076	4.78129	1076	5.138	1076	0.791599	1076	1.34076	1076	0.945252	1076	4.94957	1076	3.49001	1076	29.7418	1076	4.00841	1076	0	1076	0
1077	6.05717	1077	10.8382	1077	0.579643	1077	2.38917	1077	2.12149	1077	4.7958	1077	4.9596	1077	0.7806	1077	1.31074	1077	0.927316	1077	4.71575	1077	3.54729	1077	27.1144	1077	4.01022	1077	0	1077	0
1078	6.10995	1078	10.8203	1078	0.612842	1078	2.6055	1078	2.16822	1078	4.81777	1078	4.79024	1078	0.769828	1078	1.28171	1078	0.909884	1078	4.50932	1078	3.60963	1078	24.7798	1078	4.02558	1078	0	1078	0
1079	6.16778	1079	10.8378	1079	0.649158	1079	2.84887	1079	2.21689	1079	4.84703	1079	4.62932	1079	0.759278	1079	1.25363	1079	0.892938	1079	4.32713	1079	3.67905	1079	22.7078	1079	4.05492	1079	0	1079	0
1080	6.23087	1080	10.8908	1080	0.688506	1080	3.11916	1080	2.26761	1080	4.88347	1080	4.4763	1080	0.748942	1080	1.22646	1080	0.87646	1080	4.16651	1080	3.75598	1080	20.8697	1080	4.09858	1080	0	1080	0
1081	6.29945	1081	10.98	1081	0.730617	1081	3.41434	1081	2.32049	1081	4.92703	1081	4.33068	1081	0.738816	1081	1.20016	1081	0.860432	1081	4.0251	1081	3.84093	1081	19.2386	1081	4.15691	1081	0	1081	0
1082	6.37377	1082	11.1064	1082	0.774991	1082	3.72256	1082	2.37566	1082	4.97769	1082	4.19198	1082	0.728894	1082	1.1747	1082	0.844839	1082	3.90091	1082	3.93448	1082	17.9097	1082	4.23035	1082	0	1082	0
1083	6.45413	1083	11.2716	1083	0.820879	1083	4.04894	1083	2.43327	1083	5.03546	1083	4.05978	1083	0.719169	1083	1.15003	1083	0.829664	1083	3.76717	1083	4.03736	1083	16.6239	1083	4.31947	1083	0	1083	0
1084	6.54084	1084	11.4778	1084	0.867344	1084	4.37284	1084	2.49346	1084	5.10041	1084	3.93369	1084	0.709638	1084	1.12613	1084	0.814894	1084	3.6727	1084	4.15037	1084	15.4807	1084	4.425	1084	0	1084	0
1085	6.63428	1085	11.7276	1085	0.913413	1085	4.67566	1085	2.5564	1085	5.17265	1085	3.81334	1085	0.700295	1085	1.10297	1085	0.800514	1085	3.59095	1085	4.27449	1085	14.4637	1085	4.54784	1085	0	1085	0
1086	6.73486	1086	12.0243	1086	0.958308	1086	4.93491	1086	2.62225	1086	5.25233	1086	3.69838	1086	0.691134	1086	1.08051	1086	0.78651	1086	3.52081	1086	4.41082	1086	13.559	1086	4.68899	1086	0	1086	0
1087	6.84304	1087	12.3721	1087	1.00172	1087	5.12699	1087	2.69123	1087	5.33963	1087	3.5885	1087	0.682153	1087	1.05872	1087	0.772869	1087	3.46135	1087	4.56065	1087	12.7544	1087	4.84954	1087	0	1087	0
1088	6.95933	1088	12.7757	1088	1.04403	1088	5.23156	1088	2.76353	1088	5.43481	1088	3.48341	1088	0.673344	1088	1.03759	1088	0.75958	1088	3.41176	1088	4.72548	1088	12.0398	1088	5.0305	1088	0	1088	0
1089	7.08433	1089	13.2409	1089	1.08453	1089	5.23627	1089	2.83937	1089	5.53814	1089	3.38284	1089	0.664705	1089	1.01708	1089	0.746629	1089	3.37139	1089	4.90698	1089	11.4063	1089	5.23263	1089	0	1089	0
1090	7.21869	1090	13.7745	1090	1.12846	1090	5.14002	1090	2.91902	1090	5.64997	1090	3.28653	1090	0.656231	1090	0.997175	1090	0.734006	1090	3.33966	1090	5.1071	1090	10.8466	1090	5.45614	1090	0	1090	0
1091	7.36315	1091	14.3843	1091	1.17605	1091	4.9532	1091	3.00275	1091	5.7707	1091	3.19425	1091	0.647918	1091	0.977844	1091	0.7217	1091	3.31612	1091	5.328	1091	10.3542	1091	5.70028	1091	0	1091	0
1092	7.51854	1092	15.0795	1092	1.22946	1092	4.69498	1092	3.09084	1092	5.90079	1092	3.10578	1092	0.639762	1092	0.959067	1092	0.709699	1092	3.3004	1092	5.57207	1092	9.92385	1092	5.96279	1092	0	1092	0
1093	7.68582	1093	15.8706	1093	1.29078	1093	4.3886	1093	3.18363	1093	6.04076	1093	3.02091	1093	0.631758	1093	0.940825	1093	0.697995	1093	3.29221	1093	5.84189	1093	9.55043	1093	6.23932	1093	0	1093	0
1094	7.86603	1094	16.7696	1094	1.36199	1094	4.0569	1094	3.28148	1094	6.19121	1094	2.93945	1094	0.623904	1094	0.923097	1094	0.686578	1094	3.29136	1094	6.14014	1094	9.30152	1094	6.54919	1094	0	1094	0
1095	8.0604	1095	17.7898	1095	1.44497	1095	3.71944	1095	3.38479	1095	6.35282	1095	2.86122	1095	0.616195	1095	0.905864	1095	0.675438	1095	3.29773	1095	6.46943	1095	9.02846	1095	6.83011	1095	0	1095	0
1096	8.27031	1096	18.946	1096	1.54155	1096	3.39008	1096	3.49398	1096	6.52638	1096	2.78605	1096	0.608627	1096	0.889108	1096	0.664566	1096	3.31126	1096	6.83201	1096	8.79725	1096	7.09587	1096	0	1096	0
1097	8.49731	1097	20.2536	1097	1.65356	1097	3.07857	1097	3.60955	1097	6.71277	1097	2.71379	1097	0.601199	1097	0.872811	1097	0.653954	1097	3.33198	1097	7.22933	1097	8.60122	1097	7.33318	1097	0	1097	0
1098	8.74321	1098	21.7283	1098	1.78292	1098	2.7903	1098	3.73204	1098	6.91298	1098	2.64429	1098	0.593905	1098	0.856956	1098	0.643593	1098	3.36	1098	7.66133	1098	8.4322	1098	7.53016	1098	0	1098	0
1099	9.01004	1099	23.3844	1099	1.93158	1099	2.52756	1099	3.86203	1099	7.18186	1099	2.57741	1099	0.586743	1099	0.841529	1099	0.633477	1099	3.39551	1099	8.12559	1099	8.28041	1099	7.67911	1099	0	1099	0
1100	9.30014	1100	25.2325	1100	2.10159	1100	2.29058	1100	4.00019	1100	7.41381	1100	2.51302	1100	0.579709	1100	0.826514	1100	0.623596	1100	3.43879	1100	8.61608	1100	8.13487	1100	7.77863	1100	0	1100	0
1101	9.61621	1101	27.2761	1101	2.29489	1101	2.0783	1101	4.14726	1101	7.66347	1101	2.45101	1101	0.572801	1101	0.811896	1101	0.613945	1101	3.4902	1101	9.12203	1101	7.98444	1101	7.83422	1101	0	1101	0
1102	9.96131	1102	29.5066	1102	2.51317	1102	1.88896	1102	4.30406	1102	7.93249	1102	2.39125	1102	0.566016	1102	0.797661	1102	0.604515	1102	3.5502	1102	9.62696	1102	7.81937	1102	7.85698	1102	0	1102	0
1103	10.339	1103	31.8965	1103	2.74951	1103	1.72045	1103	4.47153	1103	8.22273	1103	2.33363	1103	0.55935	1103	0.783796	1103	0.595301	1103	3.6194	1103	10.1087	1103	7.63286	1103	7.86101	1103	0	1103	0
1104	10.7533	1104	34.392	1104	3.01986	1104	1.57061	1104	4.65069	1104	8.53631	1104	2.27807	1104	0.552802	1104	0.770289	1104	0.586295	1104	3.69848	1104	10.5408	1104	7.42202	1104	7.88774	1104	0	1104	0
1105	11.209	1105	36.9058	1105	3.31417	1105	1.43736	1105	4.84273	1105	8.87557	1105	2.22446	1105	0.546367	1105	0.757127	1105	0.577492	1105	3.7883	1105	10.8966	1105	7.18774	1105	7.89628	1105	0	1105	0.0342367
1106	11.7113	1106	39.3139	1106	3.62761	1106	1.31873	1106	5.04896	1106	9.24318	1106	2.1727	1106	0.540044	1106	0.744299	1106	0.568885	1106	3.88986	1106	11.1541	1106	6.93374	1106	7.9235	1106	0	1106	0.0345792
1107	12.2664	1107	41.46	1107	3.95148	1107	1.21296	1107	5.27087	1107	9.64203	1107	2.12273	1107	0.53383	1107	0.731794	1107	0.560469	1107	4.00434	1107	11.3013	1107	6.66526	1107	7.95622	1107	0	1107	0.034927
1108	12.8811	1108	43.2476	1108	4.27237	1108	1.1185	1108	5.51017	1108	10.0753	1108	2.07445	1108	0.527723	1108	0.7196	1108	0.552237	1108	4.13309	1108	11.3401	1108	6.38803	1108	8.04092	1108	0	1108	0.03528
1109	13.5631	1109	44.3676	1109	4.57195	1109	1.03394	1109	5.76878	1109	10.5463	1109	2.0278	1109	0.52172	1109	0.707708	1109	0.544186	1109	4.2831	1109	11.2853	1109	6.10764	1109	8.16015	1109	0	1109	0.0701178
1110	14.321	1110	44.5461	1110	4.8281	1110	0.958075	1110	6.04888	1110	11.0586	1110	1.98269	1110	0.515818	1110	0.696107	1110	0.536309	1110	4.44534	1110	11.1613	1110	5.8293	1110	8.31621	1110	0	1110	0.0708277
1111	15.1638	1111	44.2284	1111	5.01768	1111	0.889852	1111	6.35299	1111	11.6152	1111	1.93907	1111	0.510016	1111	0.684789	1111	0.528601	1111	4.62713	1111	10.9961	1111	5.5576	1111	8.51077	1111	0	1111	0.105835
1112	16.1008	1112	43.2264	1112	5.12079	1112	0.82835	1112	6.68397	1112	12.2191	1112	1.89686	1112	0.504311	1112	0.673744	1112	0.521058	1112	4.83057	1112	10.8168	1112	5.29636	1112	8.74534	1112	0	1112	0.106911
1113	17.0168	1113	41.6647	1113	5.12547	1113	0.772772	1113	7.04509	1113	12.8718	1113	1.85602	1113	0.498701	1113	0.662963	1113	0.513676	1113	5.05781	1113	10.6459	1113	5.04842	1113	9.02153	1113	0	1113	0.108004
1114	18.1689	1114	39.709	1114	5.03082	1114	0.722426	1114	7.44012	1114	13.5731	1114	1.81647	1114	0.493185	1114	0.652439	1114	0.506448	1114	5.31092	1114	10.5001	1114	4.81561	1114	9.34126	1114	0	1114	0.109114
1115	19.4358	1115	37.5314	1115	4.84726	1115	0.678024	1115	7.87338	1115	14.3202	1115	1.77817	1115	0.487759	1115	0.642163	1115	0.499372	1115	5.59158	1115	10.3908	1115	4.59881	1115	9.70688	1115	0	1115	0.11024
1116	20.816	1116	35.2835	1116	4.5937	1116	0.636428	1116	8.3498	1116	15.1061	1116	1.74106	1116	0.482422	1116	0.632127	1116	0.492443	1116	5.9007	1116	10.3245	1116	4.39813	1116	10.1214	1116	0	1116	0.111385
1117	22.2989	1117	33.7805	1117	4.29306	1117	0.598484	1117	8.87506	1117	15.8894	1117	1.7051	1117	0.477172	1117	0.622324	1117	0.485657	1117	6.23779	1117	10.3047	1117	4.21311	1117	10.5883	1117	0	1117	0.112547
1118	23.8601	1118	31.7164	1118	3.96774	1118	0.563796	1118	9.45564	1118	16.7145	1118	1.67024	1118	0.472008	1118	0.612747	1118	0.47901	1118	6.60015	1118	10.3328	1118	4.04294	1118	11.1122	1118	0	1118	0.113728
1119	25.3916	1119	29.8308	1119	3.63668	1119	0.532015	1119	10.0989	1119	17.5316	1119	1.63643	1119	0.466926	1119	0.603389	1119	0.472499	1119	6.98183	1119	10.4089	1119	3.8866	1119	11.6982	1119	0	1119	0.114927
1120	26.9637	1120	28.1485	1120	3.31394	1120	0.502839	1120	10.8132	1120	18.321	1120	1.60363	1120	0.461926	1120	0.594243	1120	0.466119	1120	7.37266	1120	10.5325	1120	3.74299	1120	12.3527	1120	0	1120	0.116145
1121	28.4265	1121	26.677	1121	3.00879	1121	0.476001	1121	11.6078	1121	19.0674	1121	1.57181	1121	0.457006	1121	0.585303	1121	0.459867	1121	7.75754	1121	10.7029	1121	3.611	1121	13.0832	1121	0	1121	0.117383
1122	29.8411	1122	25.4132	1122	2.72647	1122	0.451266	1122	12.493	1122	19.7643	1122	1.54092	1122	0.452164	1122	0.576564	1122	0.45374	1122	8.11662	1122	10.9198	1122	3.48958	1122	13.8983	1122	0	1122	0.118641
1123	30.797	1123	24.3479	1123	2.46921	1123	0.428429	1123	13.4795	1123	20.4178	1123	1.51093	1123	0.447399	1123	0.568018	1123	0.447735	1123	8.42696	1123	11.183	1123	3.37776	1123	14.8083	1123	0	1123	0.119919
1124	31.3739	1124	23.4693	1124	2.23723	1124	0.407306	1124	14.5786	1124	21.0457	1124	1.48181	1124	0.442708	1124	0.55966	1124	0.441847	1124	8.66598	1124	11.4929	1124	3.27465	1124	15.825	1124	0	1124	0.121217
1125	31.5339	1125	22.7646	1125	2.03044	1125	0.387735	1125	15.8008	1125	21.6755	1125	1.45352	1125	0.438091	1125	0.551485	1125	0.436075	1125	8.81603	1125	11.8502	1125	3.17946	1125	16.9624	1125	0	1125	0.122537
1126	31.2883	1126	22.222	1126	1.84515	1126	0.369575	1126	17.1547	1126	22.386	1126	1.42602	1126	0.433546	1126	0.543488	1126	0.430415	1126	8.86883	1126	12.2564	1126	3.09146	1126	18.2362	1126	0	1126	0.123879
1127	30.6946	1127	21.831	1127	1.68028	1127	0.352696	1127	18.6448	1127	23.1162	1127	1.3993	1127	0.429071	1127	0.535663	1127	0.424865	1127	8.82774	1127	12.7135	1127	3.01004	1127	19.665	1127	0	1127	0.125242
1128	29.8418	1128	21.583	1128	1.5337	1128	0.338441	1128	20.2689	1128	23.9422	1128	1.37332	1128	0.424664	1128	0.528005	1128	0.419421	1128	8.7069	1128	13.2242	1128	2.93464	1128	21.2695	1128	0	1128	0.126629
1129	28.83	1129	21.4715	1129	1.40335	1129	0.323814	1129	22.0132	1129	24.8905	1129	1.34805	1129	0.420326	1129	0.52051	1129	0.414081	1129	8.52756	1129	13.7918	1129	2.86477	1129	23.0733	1129	0	1129	0.128038
1130	27.7531	1130	21.4923	1130	1.28733	1130	0.310163	1130	23.8483	1130	25.9843	1130	1.32348	1130	0.416053	1130	0.513174	1130	0.408842	1130	8.3134	1130	14.4205	1130	2.80001	1130	25.1029	1130	0	1130	0.129471
1131	26.6876	1131	21.6303	1131	1.18391	1131	0.297409	1131	25.7243	1131	27.2449	1131	1.29956	1131	0.411845	1131	0.505991	1131	0.403701	1131	8.08636	1131	15.1151	1131	2.73998	1131	27.3867	1131	0	1131	0.130928
1132	25.6891	1132	21.9113	1132	1.09155	1132	0.285477	1132	27.5681	1132	28.6929	1132	1.27629	1132	0.4077	1132	0.498958	1132	0.398657	1132	7.86422	1132	15.8815	1132	2.68434	1132	29.9549	1132	0	1132	0.13241
1133	24.7932	1133	22.3247	1133	1.00889	1133	0.274303	1133	29.2858	1133	30.3494	1133	1.25364	1133	0.403618	1133	0.49207	1133	0.393707	1133	7.6598	1133	16.7265	1133	2.63283	1133	32.8372	1133	0	1133	0.133917
1134	24.0199	1134	23.1933	1134	0.934744	1134	0.263826	1134	30.7716	1134	32.2369	1134	1.23158	1134	0	1134	0.485323	1134	0.388848	1134	7.48127	1134	17.6581	1134	2.58519	1134	36.0604	1134	0	1134	0.13545
1135	23.3775	1135	23.8911	1135	0.868074	1135	0.253993	1135	31.9257	1135	34.3804	1135	1.2101	1135	0	1135	0.478715	1135	0.384079	1135	7.33313	1135	18.6856	1135	2.54121	1135	39.6434	1135	0	1135	0.13701
1136	22.8669	1136	24.7426	1136	0.807982	1136	0.244754	1136	32.6539	1136	36.807	1136	1.18917	1136	0	1136	0.47224	1136	0.379396	1136	7.21723	1136	19.8197	1136	2.50071	1136	43.5902	1136	0	1136	0.138596
1137	22.4846	1137	25.7597	1137	0.753687	1137	0.236064	1137	32.9672	1137	39.5462	1137	1.16878	1137	0	1137	0.465895	1137	0.374799	1137	7.13368	1137	21.0728	1137	2.53024	1137	47.8799	1137	0	1137	0.140211
1138	22.2248	1138	26.9572	1138	0.704511	1138	0.227881	1138	32.8962	1138	42.6288	1138	1.14891	1138	0	1138	0.459677	1138	0.370285	1138	7.08159	1138	22.4595	1138	2.49695	1138	52.454	1138	0	1138	0.141853
1139	22.081	1139	28.3521	1139	0.659865	1139	0.220164	1139	32.5104	1139	46.0853	1139	1.12954	1139	0	1139	0.453583	1139	0.365851	1139	7.05955	1139	23.9962	1139	2.46677	1139	57.2018	1139	0	1139	0.143525
1140	22.0469	1140	29.9638	1140	0.619237	1140	0.212878	1140	31.92	1140	49.9423	1140	1.11066	1140	0	1140	0.447608	1140	0.361497	1140	7.06599	1140	25.7024	1140	2.43964	1140	61.948	1140	0.0676348	1140	0.145226
1141	22.1167	1141	31.8134	1141	0.582181	1141	0.205988	1141	31.2423	1141	54.2181	1141	1.09224	1141	0	1141	0.441751	1141	0.35722	1141	7.09937	1141	27.6002	1141	2.41551	1141	66.4485	1141	0.102298	1141	0.146958
1142	22.286	1142	33.9224	1142	0.548309	1142	0.199463	1142	30.5832	1142	58.915	1142	1.07428	1142	0	1142	0.436008	1142	0.353018	1142	7.15829	1142	29.7154	1142	2.39436	1142	70.4024	1142	0.103327	1142	0.148721
1143	23.3322	1143	36.311	1143	0.51728	1143	0.193276	1143	30.0257	1143	64.0097	1143	1.05675	1143	0	1143	0.430376	1143	0.34889	1143	7.24161	1143	32.0775	1143	2.3762	1143	73.487	1143	0.104372	1143	0.150516
1144	23.6991	1144	38.9946	1144	0.488797	1144	0.187405	1144	29.6267	1144	69.4418	1144	1.03965	1144	0	1144	0.424853	1144	0.344833	1144	7.3484	1144	34.7205	1144	2.36105	1144	75.4143	1144	0.105433	1144	0.152343
1145	24.1589	1145	41.9791	1145	0.4626	1145	0.181829	1145	29.4169	1145	75.103	1145	1.02296	1145	0	1145	0.419435	1145	0.340847	1145	7.47802	1145	37.6832	1145	2.34898	1145	75.9956	1145	0.106511	1145	0.154204
1146	24.712	1146	45.2536	1146	0.438459	1146	0.176533	1146	29.4025	1146	80.8311	1146	1.00667	1146	0	1146	0.414119	1146	0.33693	1146	7.63008	1146	41.0094	1146	2.34008	1146	75.1895	1146	0.107604	1146	0.156099
1147	25.3601	1147	48.7811	1147	0.417503	1147	0.171502	1147	29.5677	1147	86.4156	1147	0.990764	1147	0	1147	0.408904	1147	0.33308	1147	7.80446	1147	44.7485	1147	2.33446	1147	73.1126	1147	0.108715	1147	0.158029
1148	26.1062	1148	52.4877	1148	0.396903	1148	0.166723	1148	29.8758	1148	91.6215	1148	0.97523	1148	0	1148	0.403787	1148	0.329295	1148	8.00128	1148	48.9544	1148	2.33228	1148	70.0083	1148	0.109843	1148	0.159995
1149	26.9546	1149	56.252	1149	0.377819	1149	0.162185	1149	30.2718	1149	96.2325	1149	0.960059	1149	0	1149	0.398765	1149	0.325574	1149	8.2209	1149	53.6851	1149	2.33373	1149	66.1881	1149	0.110988	1149	0.161998
1150	27.9111	1150	59.9002	1150	0.360111	1150	0.157876	1150	30.6873	1150	100.106	1150	0.945238	1150	0	1150	0.393836	1150	0.321916	1150	8.46392	1150	58.9999	1150	2.33901	1150	61.9703	1150	0.112152	1150	0.164039
1151	28.983	1151	63.2115	1151	0.343654	1151	0.153785	1151	31.0495	1151	103.22	1151	0.930757	1151	0	1151	0.388998	1151	0.318319	1151	8.73119	1151	64.9553	1151	2.34835	1151	57.6343	1151	0.113334	1151	0.166119
1152	30.1793	1152	65.5492	1152	0.328336	1152	0.149901	1152	31.2942	1152	105.691	1152	0.916606	1152	0	1152	0.384248	1152	0.314782	1152	9.02382	1152	71.5978	1152	2.36198	1152	53.397	1152	0.114535	1152	0.168238
1153	31.7043	1153	67.4717	1153	0.314059	1153	0.146212	1153	31.3801	1153	107.756	1153	0.902774	1153	0	1153	0.379585	1153	0.311304	1153	9.34314	1153	78.9533	1153	2.38012	1153	49.4088	1153	0.115755	1153	0.170398
1154	33.1858	1154	68.4214	1154	0.300734	1154	0.14271	1154	31.2936	1154	109.727	1154	0.889253	1154	0	1154	0.375006	1154	0.307883	1154	9.69078	1154	87.0106	1154	2.40292	1154	45.761	1154	0.116994	1154	0.1726
1155	34.8306	1155	68.3451	1155	0.28828	1155	0.139385	1155	31.073	1155	111.924	1155	0.876032	1155	0	1155	0.370509	1155	0.304518	1155	10.0687	1155	95.6999	1155	2.4304	1155	42.4993	1155	0.118253	1155	0.174845
1156	36.6564	1156	67.3142	1156	0.276626	1156	0.136227	1156	30.768	1156	114.655	1156	0.863104	1156	0	1156	0.366092	1156	0.301208	1156	10.479	1156	104.867	1156	2.46237	1156	39.6361	1156	0.119533	1156	0.177134
1157	38.6838	1157	65.506	1157	0.265707	1157	0.133229	1157	30.4491	1157	118.095	1157	0.850459	1157	0	1157	0.361754	1157	0.297951	1157	10.9243	1157	114.243	1157	2.49835	1157	37.1621	1157	0.120834	1157	0.179468
1158	40.9366	1158	63.1597	1158	0.257674	1158	0.130383	1158	30.1889	1158	122.386	1158	0.83809	1158	0	1158	0.357493	1158	0.294747	1158	11.4075	1158	123.429	1158	2.53739	1158	35.0547	1158	0.122156	1158	0.181848
1159	43.4424	1159	60.5263	1159	0.24808	1159	0.127682	1159	30.0532	1159	127.547	1159	0.825988	1159	0	1159	0.353306	1159	0.291594	1159	11.9321	1159	131.889	1159	2.57801	1159	33.2841	1159	0.1235	1159	0.184276
1160	46.2325	1160	57.8281	1160	0.239064	1160	0.125119	1160	30.096	1160	133.483	1160	0.814145	1160	0	1160	0.349192	1160	0.288492	1160	12.5017	1160	138.992	1160	2.61815	1160	31.8181	1160	0.124866	1160	0.186753
1161	49.3424	1161	55.2375	1161	0.230583	1161	0.122689	1161	30.3595	1161	139.973	1161	0.802556	1161	0	1161	0.34515	1161	0.285438	1161	13.1208	1161	144.101	1161	2.65526	1161	30.6262	1161	0.126255	1161	0.189281
1162	52.8119	1162	52.871	1162	0.222596	1162	0.120385	1162	30.8761	1162	146.675	1162	0.791211	1162	0	1162	0.341177	1162	0.282433	1162	13.7944	1162	146.687	1162	2.68353	1162	29.6824	1162	0.127667	1162	0.191859
1163	56.6845	1163	50.7946	1163	0.21507	1163	0.118216	1163	31.6703	1163	153.134	1163	0.780105	1163	0	1163	0.337273	1163	0.279475	1163	14.5279	1163	146.468	1163	2.70643	1163	28.9672	1163	0.129103	1163	0.194491
1164	61.0065	1164	49.0334	1164	0.207972	1164	0.116152	1164	32.7612	1164	158.817	1164	0.769231	1164	0	1164	0.333435	1164	0.276564	1164	15.328	1164	143.478	1164	2.71899	1164	28.468	1164	0.130564	1164	0.197177
1165	65.8252	1165	47.5828	1165	0.201271	1165	0.114201	1165	34.1626	1165	163.174	1165	0.758582	1165	0	1165	0.329662	1165	0.273697	1165	16.2017	1165	138.062	1165	2.72038	1165	28.3565	1165	0.132049	1165	0.199919
1166	70.7921	1166	46.42	1166	0.194941	1166	0.11236	1166	35.8821	1166	165.704	1166	0.748153	1166	0	1166	0.325953	1166	0.270875	1166	17.1574	1166	130.784	1166	2.71102	1166	28.2684	1166	0.133559	1166	0.202719
1167	76.7333	1167	45.5139	1167	0.188958	1167	0.110624	1167	37.918	1167	166.031	1167	0.737936	1167	0	1167	0.322305	1167	0.268096	1167	18.2045	1167	122.301	1167	2.6925	1167	28.3709	1167	0.135096	1167	0.205578
1168	83.2701	1168	44.8352	1168	0.183298	1168	0.108992	1168	40.2536	1168	163.968	1168	0.727928	1168	0	1168	0.318719	1168	0.26536	1168	19.3537	1168	113.236	1168	2.66724	1168	28.6446	1168	0.13666	1168	0.208498
1169	90.3907	1169	44.3641	1169	0.177941	1169	0.10746	1169	42.8502	1169	159.553	1169	0.718121	1169	0	1169	0.315192	1169	0.262665	1169	20.617	1169	104.106	1169	2.63799	1169	29.0559	1169	0.13825	1169	0.21148
1170	98.0365	1170	44.0948	1170	0.172869	1170	0.106027	1170	45.6374	1170	153.047	1170	0.708511	1170	0	1170	0.311724	1170	0.260011	1170	22.0084	1170	95.2856	1170	2.60743	1170	29.5537	1170	0.139869	1170	0.214526
1171	106.084	1171	44.0358	1171	0.168062	1171	0.104689	1171	48.5054	1171	144.891	1171	0.699092	1171	0	1171	0.308312	1171	0.257397	1171	23.5436	1171	87.0206	1171	2.57785	1171	30.068	1171	0.141516	1171	0.217639
1172	114.327	1172	44.2071	1172	0.163507	1172	0.103445	1172	51.3	1172	135.623	1172	0.689859	1172	0	1172	0.304956	1172	0.254822	1172	25.2409	1172	79.4454	1172	2.55097	1172	30.5141	1172	0.143192	1172	0.22082
1173	122.473	1173	44.6355	1173	0.159187	1173	0.102295	1173	53.8291	1173	125.789	1173	0.680808	1173	0	1173	0.301654	1173	1.11739e-05	1173	27.1214	1173	72.6205	1173	2.52798	1173	30.8016	1173	0.144898	1173	0.224071
1174	130.157	1174	45.3513	1174	0.15509	1174	0.101236	1174	55.8873	1174	115.869	1174	0.671934	1174	0	1174	0.298406	1174	1.10564e-05	1174	29.2098	1174	66.5364	1174	2.50958	1174	30.8506	1174	0.146635	1174	0.227394
1175	136.987	1175	46.3856	1175	0.151203	1175	0.100268	1175	57.2705	1175	106.235	1175	0.663231	1175	0	1175	0.295209	1175	1.09409e-05	1175	31.5348	1175	61.1667	1175	2.49611	1175	30.6091	1175	0.148404	1175	0.230792
1176	142.62	1176	47.7702	1176	0.147515	1176	0.0993905	1176	57.8492	1176	97.14	1176	0.654697	1176	0	1176	0.292064	1176	1.08274e-05	1176	34.1297	1176	56.4611	1176	2.48766	1176	30.066	1176	0.150204	1176	0.234266
1177	146.85	1177	49.5381	1177	0.144014	1177	0.0986032	1177	57.5827	1177	88.7352	1177	0.646326	1177	0	1177	0.288969	1177	1.07158e-05	1177	37.0331	1177	52.36	1177	2.48418	1177	29.2536	1177	0.152037	1177	0.237819
1178	149.671	1178	51.7252	1178	0.140692	1178	0.0979063	1178	56.535	1178	81.0885	1178	0.638114	1178	0	1178	0.285923	1178	1.06061e-05	1178	40.2887	1178	48.7992	1178	2.48553	1178	28.2384	1178	0.153904	1178	0.241453
1179	151.295	1179	54.3709	1179	0.137539	1179	0.0973002	1179	54.8571	1179	74.2108	1179	0.630058	1179	0	1179	0.282924	1179	1.04982e-05	1179	43.9455	1179	45.7127	1179	2.49152	1179	27.1047	1179	0.155806	1179	0.245171
1180	152.105	1180	57.5199	1180	0.134547	1180	0.103358	1180	52.7486	1180	68.0765	1180	0.622152	1180	0	1180	0.279972	1180	1.03922e-05	1180	48.0573	1180	43.0328	1180	2.50199	1180	25.9382	1180	0.157743	1180	0.248976
1181	152.575	1181	61.222	1181	0.131708	1181	0.103003	1181	50.4144	1181	62.6391	1181	0.614395	1181	0	1181	0.277067	1181	1.0288e-05	1181	52.6814	1181	40.6905	1181	2.51677	1181	24.8132	1181	0.159716	1181	0.25287
1182	153.183	1182	65.532	1182	0.129016	1182	0.102744	1182	48.0315	1182	57.8431	1182	0.606782	1182	0	1182	0.274206	1182	1.01856e-05	1182	57.8762	1182	38.6158	1182	2.53573	1182	23.7874	1182	0.161727	1182	0.256855
1183	154.335	1183	70.508	1183	0.126463	1183	0.104141	1183	45.7309	1183	53.6305	1183	0.599309	1183	0	1183	0.271389	1183	1.00849e-05	1183	63.6972	1183	36.7403	1183	2.55879	1183	22.9009	1183	0.163776	1183	0.260936
1184	156.333	1184	76.2073	1184	0.124043	1184	0.104098	1184	43.5943	1184	49.9454	1184	0.591973	1184	0	1184	0.268616	1184	5.08204e-07	1184	70.1893	1184	35.0017	1184	2.58587	1184	22.0606	1184	0.165863	1184	0.265114
1185	159.347	1185	82.6797	1185	0.121752	1185	0.104161	1185	41.6597	1185	46.7367	1185	0.584771	1185	0	1185	0.265884	1185	5.05136e-07	1185	77.376	1185	33.3497	1185	2.61698	1185	21.5163	1185	0.167991	1185	0.269393
1186	163.41	1186	89.9574	1186	0.119584	1186	0.104333	1186	39.933	1186	43.959	1186	0.577699	1186	0	1186	0.263194	1186	5.02362e-07	1186	85.2428	1186	31.751	1186	2.65211	1186	21.1526	1186	0.17016	1186	0.273776
1187	168.412	1187	98.0381	1187	0.117534	1187	0.10462	1187	38.4014	1187	41.5731	1187	0.570755	1187	0	1187	0.260545	1187	4.99892e-07	1187	93.7152	1187	30.1914	1187	2.69134	1187	20.9651	1187	0.172372	1187	0.278267
1188	174.089	1188	106.863	1188	0.115598	1188	0.114346	1188	37.086	1188	39.5457	1188	0.563935	1188	0	1188	0.257936	1188	4.9774e-07	1188	102.632	1188	28.6735	1188	2.73476	1188	20.9417	1188	0.174627	1188	0.28287
1189	180.027	1189	116.288	1189	0.113773	1189	0.114971	1189	35.8923	1189	37.8487	1189	0.557236	1189	0	1189	7.48168e-06	1189	4.9592e-07	1189	111.718	1189	27.2113	1189	2.78251	1189	21.062	1189	0.176926	1189	0.287587
1190	185.686	1190	126.051	1190	0.112054	1190	0.115822	1190	34.8551	1190	36.4591	1190	0.550656	1190	0	1190	7.40118e-06	1190	4.94449e-07	1190	120.568	1190	25.823	1190	2.83477	1190	21.2946	1190	0.17927	1190	0.292423
1191	190.454	1191	135.749	1191	0.110439	1191	0.116725	1191	33.9803	1191	35.3568	1191	0.544191	1191	0	1191	7.32212e-06	1191	4.93345e-07	1191	128.651	1191	24.526	1191	2.89174	1191	21.5462	1191	0.181662	1191	0.297381
1192	193.757	1192	144.827	1192	0.108925	1192	0.11778	1192	33.282	1192	34.5238	1192	0.53784	1192	0	1192	7.24447e-06	1192	4.92631e-07	1192	135.356	1192	23.3334	1192	2.95369	1192	21.8613	1192	0.184102	1192	0.302467
1193	195.171	1193	152.613	1193	0.107509	1193	0.118997	1193	32.778	1193	33.942	1193	0.531599	1193	0	1193	7.16821e-06	1193	4.92332e-07	1193	140.088	1193	22.2531	1193	3.02094	1193	22.1232	1193	0.186591	1193	0.307684
1194	194.538	1194	158.401	1194	0.106189	1194	0.120389	1194	32.4867	1194	33.59	1194	0.525466	1194	0	1194	7.09332e-06	1194	4.92477e-07	1194	142.386	1194	21.2883	1194	3.09383	1194	22.2626	1194	0.189131	1194	0.313036
1195	192.005	1195	161.578	1195	0.104963	1195	0.121968	1195	32.4251	1195	33.44	1195	0.519438	1195	0	1195	7.01977e-06	1195	4.93098e-07	1195	142.04	1195	20.4385	1195	3.17278	1195	22.2179	1195	0.191723	1195	0.31853
1196	187.985	1196	161.767	1196	0.103831	1196	0.12375	1196	32.6087	1196	33.4534	1196	0.513514	1196	0	1196	6.94755e-06	1196	4.94234e-07	1196	139.149	1196	19.7012	1196	3.25826	1196	21.9465	1196	0.194368	1196	0.324169
1197	183.058	1197	158.929	1197	0.102789	1197	0.125752	1197	33.052	1197	33.5773	1197	0.50769	1197	0	1197	6.87663e-06	1197	4.95928e-07	1197	134.089	1197	19.0724	1197	3.35083	1197	21.45	1197	0.197069	1197	0.329958
1198	177.85	1198	153.37	1198	0.101838	1198	0.12799	1198	33.7702	1198	33.7419	1198	0.501964	1198	0	1198	6.80701e-06	1198	4.98229e-07	1198	127.416	1198	18.5481	1198	3.4511	1198	20.7143	1198	0.199826	1198	0.335904
1199	172.936	1199	145.659	1199	0.100977	1199	0.130487	1199	34.7797	1199	33.8621	1199	0.496335	1199	0	1199	6.73865e-06	1199	5.01194e-07	1199	119.733	1199	18.1244	1199	3.55979	1199	19.7967	1199	0.202642	1199	0.342011
1200	168.787	1200	136.494	1200	0.100206	1200	0.133261	1200	36.0999	1200	33.8815	1200	0.490799	1200	0	1200	6.67156e-06	1200	5.04888e-07	1200	111.588	1200	17.7981	1200	3.77107	1200	18.754	1200	0.205517	1200	0.348286
1201	165.762	1201	126.559	1201	0.0995235	1201	0.136336	1201	37.7529	1201	33.6396	1201	0.485356	1201	0	1201	6.60572e-06	1201	5.09387e-07	1201	103.408	1201	17.5672	1201	3.90008	1201	17.6456	1201	0.208454	1201	0.354735
1202	164.113	1202	116.436	1202	0.098931	1202	0.13973	1202	39.7644	1202	33.1077	1202	0.480003	1202	0	1202	6.54112e-06	1202	5.14777e-07	1202	95.481	1202	17.4306	1202	4.04033	1202	16.5245	1202	0.211454	1202	0.361365
1203	164.013	1203	106.559	1203	0.0984287	1203	0.143463	1203	42.1624	1203	32.2581	1203	0.474737	1203	0	1203	4.26955e-07	1203	5.21158e-07	1203	87.9671	1203	17.3886	1203	4.19303	1203	15.4324	1203	0.214519	1203	0.368181
1204	165.579	1204	97.2162	1204	0.0980177	1204	0.147551	1204	44.9758	1204	31.1067	1204	0.469558	1204	0	1204	4.24876e-07	1204	5.28645e-07	1204	80.9421	1204	17.4429	1204	4.35957	1204	14.3977	1204	0.217651	1204	0.375192
1205	168.886	1205	88.5698	1205	0.0976992	1205	0.152002	1205	48.2314	1205	29.7069	1205	0.464463	1205	0	1205	4.23131e-07	1205	5.37369e-07	1205	74.4251	1205	17.6537	1205	4.54156	1205	13.4376	1205	0.220852	1205	0.382404
1206	173.977	1206	80.6909	1206	0.097475	1206	0.156821	1206	51.9486	1206	28.1348	1206	0.45945	1206	0	1206	4.21737e-07	1206	5.47486e-07	1206	68.4093	1206	17.912	1206	4.74083	1206	12.5599	1206	0.224124	1206	0.389825
1207	180.854	1207	73.5873	1207	0.097347	1207	0.16201	1207	56.1319	1207	26.4723	1207	0.454518	1207	0	1207	4.20713e-07	1207	5.59171e-07	1207	62.8799	1207	18.2808	1207	4.95949	1207	11.7662	1207	0.227469	1207	0.397464
1208	189.463	1208	67.2278	1208	0.097318	1208	0.167569	1208	60.7594	1208	24.7926	1208	0.449665	1208	0	1208	4.20082e-07	1208	5.72628e-07	1208	57.8218	1208	18.7682	1208	5.19998	1208	11.0539	1208	0.23089	1208	0.40533
1209	199.667	1209	61.5401	1209	0.0973908	1209	0.173511	1209	65.7682	1209	23.153	1209	0.44489	1209	0	1209	4.19869e-07	1209	5.88091e-07	1209	53.2196	1209	19.3843	1209	5.46509	1209	10.418	1209	0.234388	1209	0.41343
1210	211.197	1210	56.501	1210	0.097569	1210	0.17987	1210	71.0376	1210	21.5928	1210	0.440189	1210	0	1210	4.20104e-07	1210	6.0583e-07	1210	49.056	1210	20.1413	1210	5.75802	1210	9.85232	1210	0.237966	1210	0.421775
1211	223.613	1211	52.0258	1211	0.0978568	1211	0.185419	1211	76.4359	1211	20.1352	1211	0.435563	1211	0	1211	4.2082e-07	1211	6.26148e-07	1211	45.3098	1211	21.0531	1211	6.08245	1211	9.35037	1211	0.241627	1211	0.430374
1212	236.209	1212	48.0516	1212	0.0982587	1212	0.192854	1212	81.5596	1212	18.7908	1212	0.431009	1212	0	1212	4.22055e-07	1212	6.49388e-07	1212	41.9557	1212	22.136	1212	6.44256	1212	8.90578	1212	0.245372	1212	0.439238
1213	248.194	1213	44.52	1213	0.0987804	1213	0.201007	1213	86.1212	1213	17.5616	1213	0.426527	1213	0	1213	4.23853e-07	1213	6.75931e-07	1213	38.965	1213	23.4074	1213	6.8431	1213	8.51262	1213	0.249205	1213	0.448378
1214	258.449	1214	41.378	1214	0.0994278	1214	0.210039	1214	89.7333	1214	16.4438	1214	0.422113	1214	0	1214	4.26264e-07	1214	7.06188e-07	1214	36.3077	1214	24.8858	1214	7.28937	1214	8.16545	1214	0.253129	1214	0.457806
1215	265.847	1215	38.5785	1215	0.100208	1215	0.220134	1215	92.0351	1215	15.4304	1215	0.417768	1215	0	1215	4.29345e-07	1215	7.40587e-07	1215	33.9537	1215	26.5892	1215	7.70229	1215	7.85945	1215	0.257145	1215	0.467532
1216	269.399	1216	36.0798	1216	0.101129	1216	0.231489	1216	92.771	1216	14.5129	1216	0.41349	1216	0	1216	4.33162e-07	1216	7.79547e-07	1216	31.8738	1216	28.5329	1216	8.25881	1216	7.59037	1216	0.261258	1216	0.477571
1217	268.48	1217	33.8456	1217	0.1022	1217	0.244316	1217	91.8561	1217	13.6823	1217	0.409277	1217	0	1217	4.37789e-07	1217	8.23432e-07	1217	30.0413	1217	30.7258	1217	8.8796	1217	7.3545	1217	0.26547	1217	0.487936
1218	262.983	1218	31.8441	1218	0.104048	1218	0.258838	1218	89.3993	1218	12.9297	1218	0.405127	1218	0	1218	4.43315e-07	1218	8.72478e-07	1218	28.432	1218	33.1652	1218	9.75623	1218	7.14864	1218	0.269785	1218	0.498641
1219	253.343	1219	30.0478	1219	0.106039	1219	0.275298	1219	85.674	1219	12.2469	1219	0.401041	1219	0	1219	4.49839e-07	1219	9.26686e-07	1219	27.0241	1219	35.8299	1219	10.525	1219	6.97004	1219	0.274205	1219	0.5097
1220	240.419	1220	28.4327	1220	0.12524	1220	0.293954	1220	81.0488	1220	11.6263	1220	0.397016	1220	0	1220	4.57475e-07	1220	9.85668e-07	1220	25.7989	1220	38.6703	1220	11.3723	1220	6.81633	1220	0.278734	1220	0.521131
1221	225.275	1221	26.9782	1221	0.127214	1221	0.315082	1221	75.9102	1221	11.061	1221	0	1221	0	1221	4.66356e-07	1221	1.04846e-06	1221	24.7403	1221	41.5996	1221	12.2973	1221	6.68551	1221	0.283377	1221	0.532948
1222	208.972	1222	25.6661	1222	0.129407	1222	0.338967	1222	70.6014	1222	10.5451	1222	0	1222	0	1222	4.76635e-07	1222	1.1133e-06	1222	23.8348	1222	44.4858	1222	13.2926	1222	6.57591	1222	0.288136	1222	0.545171
1223	192.413	1223	24.4808	1223	0.131836	1223	0.36589	1223	65.4472	1223	10.0776	1223	0	1223	0	1223	4.88489e-07	1223	1.17749e-06	1223	23.0711	1223	47.1514	1223	14.3418	1223	6.68509	1223	0.293016	1223	0.557817
1224	176.277	1224	23.4088	1224	0.134525	1224	0.396099	1224	60.5201	1224	9.64487	1224	0	1224	0	1224	5.02121e-07	1224	1.2373e-06	1224	22.4401	1224	49.3855	1224	15.4162	1224	6.61593	1224	0.29802	1224	0.570906
1225	161.014	1225	22.4382	1225	0.137496	1225	0.429766	1225	55.9901	1225	9.24732	1225	0	1225	0	1225	5.17766e-07	1225	1.28828e-06	1225	21.9349	1225	50.9718	1225	16.4729	1225	6.56451	1225	0.303153	1225	0.58446
1226	146.878	1226	21.5586	1226	0.140777	1226	0.466914	1226	51.9152	1226	8.88132	1226	0	1226	0	1226	5.35695e-07	1226	1.32572e-06	1226	21.5503	1226	51.7306	1226	17.4549	1226	6.5301	1226	0.30842	1226	0.5985
1227	133.979	1227	20.761	1227	0.144398	1227	0.507327	1227	48.3143	1227	8.54371	1227	0	1227	0	1227	5.56217e-07	1227	1.34563e-06	1227	21.2831	1227	51.561	1227	18.296	1227	6.51214	1227	0.313825	1227	0.61305
1228	122.33	1228	20.0375	1228	0.148395	1228	0.54987	1228	45.182	1228	8.23174	1228	0	1228	0	1228	5.79682e-07	1228	1.34559e-06	1228	21.1317	1228	50.4682	1228	18.9299	1228	6.51025	1228	0.319373	1228	0.628135
1229	111.879	1229	19.3813	1229	0.152807	1229	0.594549	1229	42.4993	1229	7.94297	1229	0	1229	0	1229	6.06487e-07	1229	1.32546e-06	1229	21.0964	1229	48.5621	1229	19.3042	1229	6.52424	1229	0.325069	1229	0.64378
1230	102.542	1230	18.7861	1230	0.157677	1230	0.639087	1230	40.2411	1230	7.6753	1230	0	1230	0	1230	6.37069e-07	1230	1.28736e-06	1230	21.1794	1230	45.9884	1230	19.3929	1230	6.55402	1230	0.330918	1230	0.660015
1231	94.2188	1231	18.2466	1231	0.163056	1231	0.68109	1231	38.381	1231	7.42683	1231	0	1231	0	1231	6.71904e-07	1231	1.23514e-06	1231	21.3846	1231	43.0421	1231	19.2037	1231	6.5997	1231	0.336927	1231	0.676869
1232	86.8051	1232	17.7582	1232	0.168998	1232	0.717612	1232	36.8946	1232	7.19594	1232	0	1232	0	1232	7.11485e-07	1232	1.17345e-06	1232	21.7177	1232	39.8916	1232	18.7765	1232	6.66152	1232	0.343099	1232	0.694373
1233	80.2005	1233	17.3167	1233	0.175564	1233	0.745504	1233	35.7612	1233	6.98116	1233	0	1233	0	1233	7.56296e-07	1233	1.10684e-06	1233	22.1868	1233	36.7091	1233	18.1726	1233	6.73988	1233	0.349443	1233	0.712561
1234	74.3116	1234	16.9183	1234	0.182821	1234	0.761973	1234	34.9645	1234	6.71343	1234	0	1234	0	1234	8.0676e-07	1234	1.03914e-06	1234	22.802	1234	33.6211	1234	17.4613	1234	6.83534	1234	0.355963	1234	0.73147
1235	69.0534	1235	16.5599	1235	0.18956	1235	0.766402	1235	34.4934	1235	6.52784	1235	0	1235	0	1235	8.63152e-07	1235	9.73182e-07	1235	23.5758	1235	30.7091	1235	16.7077	1235	6.94862	1235	0.362668	1235	0.751137
1236	64.3504	1236	16.2387	1236	0.198441	1236	0.756108	1236	34.3417	1236	6.35493	1236	0	1236	0	1236	9.25478e-07	1236	9.10851e-07	1236	24.5986	1236	28.0183	1236	15.9651	1236	7.08062	1236	0.369563	1236	0.771604
1237	60.1357	1237	15.952	1237	0.208259	1237	0.733483	1237	34.5076	1237	6.19379	1237	0	1237	0	1237	9.93299e-07	1237	8.53202e-07	1237	25.738	1237	25.5667	1237	15.2722	1237	7.23246	1237	0.376655	1237	0.792914
1238	56.3508	1238	15.6976	1238	0.21912	1238	0.700979	1238	34.9935	1238	6.04364	1238	0	1238	0	1238	1.06551e-06	1238	8.00687e-07	1238	27.089	1238	23.3543	1238	14.6546	1238	7.40543	1238	0.383954	1238	0.815114
1239	52.9447	1239	15.4737	1239	0.231148	1239	0.661671	1239	35.8043	1239	5.90377	1239	0	1239	0	1239	1.1401e-06	1239	0.033213	1239	28.6738	1239	21.3702	1239	14.1269	1239	7.6011	1239	0.391465	1239	0.838254
1240	49.873	1240	15.2784	1240	0.244494	1240	0.621754	1240	36.9455	1240	5.77356	1240	0	1240	0	1240	1.21394e-06	1240	0.033546	1240	30.5165	1240	19.5972	1240	13.6959	1240	7.82127	1240	0.399199	1240	0.862387
1241	47.0971	1241	15.1103	1241	0.259345	1241	0.577691	1241	38.4202	1241	5.65245	1241	0	1241	0	1241	1.28278e-06	1241	0.033884	1241	32.6415	1241	18.0158	1241	13.3635	1241	8.06807	1241	0.407163	1241	0.88757
1242	44.5835	1242	14.9679	1242	0.275925	1242	0.534566	1242	40.2245	1242	5.53995	1242	0	1242	0	1242	1.34144e-06	1242	0.0342272	1242	35.0709	1242	16.606	1242	13.1288	1242	8.34394	1242	0.415367	1242	0.913865
1243	42.303	1243	14.8503	1243	0.294498	1243	0.493735	1243	42.3408	1243	5.43562	1243	0	1243	0	1243	1.38452e-06	1243	0.0345756	1243	37.8212	1243	15.3486	1243	12.9896	1243	8.65174	1243	0.423821	1243	0.941338
1244	40.2302	1244	14.7563	1244	0.315359	1244	0.455952	1244	44.7295	1244	5.33909	1244	0	1244	0	1244	1.40736e-06	1244	0.0349294	1244	40.8969	1244	14.2257	1244	12.9435	1244	8.99474	1244	0.432535	1244	0.97006
1245	38.3431	1245	14.5725	1245	0.338831	1245	0.421619	1245	47.3184	1245	5.26114	1245	0	1245	0	1245	1.40714e-06	1245	0.0352886	1245	44.2828	1245	13.2212	1245	12.9884	1245	9.37676	1245	0.441519	1245	1.00011
1246	36.6224	1246	14.5246	1246	0.364789	1246	0.390725	1246	49.9935	1246	5.17936	1246	0	1246	0	1246	1.38365e-06	1246	0.0356534	1246	47.9327	1246	12.321	1246	13.1452	1246	9.80218	1246	0.450785	1246	1.03156
1247	35.0513	1247	14.4982	1247	0.394463	1247	0.365803	1247	52.5927	1247	5.10451	1247	0	1247	0	1247	1.33931e-06	1247	0.0360237	1247	51.7568	1247	11.5123	1247	13.3702	1247	10.2761	1247	0.460345	1247	1.06451
1248	33.6148	1248	14.4929	1248	0.427662	1248	0.341416	1248	54.9099	1248	5.03638	1248	0	1248	0	1248	1.27854e-06	1248	0.0364	1248	55.6104	1248	10.7843	1248	13.6865	1248	10.8044	1248	0.47021	1248	1.09905
1249	32.3001	1249	14.5082	1249	0.464551	1249	0.319884	1249	56.714	1249	4.97516	1249	0	1249	0	1249	1.20672e-06	1249	0.0367822	1249	59.2876	1249	10.1272	1249	14.0969	1249	11.3938	1249	0.480395	1249	1.13529
1250	31.0959	1250	14.5441	1250	0.505114	1250	0.300921	1250	57.7847	1250	4.92	1250	0	1250	0	1250	1.12908e-06	1250	0.0371704	1250	62.5291	1250	9.53278	1250	14.6053	1250	12.0521	1250	0.490914	1250	1.17333
1251	29.992	1251	14.6002	1251	0.549043	1251	0.284249	1251	57.9585	1251	4.87115	1251	0	1251	0	1251	1.05009e-06	1251	0.0375648	1251	65.0491	1251	9.00275	1251	15.2171	1251	12.7885	1251	0.50178	1251	1.2133
1252	28.9796	1252	14.6765	1252	0.595598	1252	0.269609	1252	57.1688	1252	4.82855	1252	0	1252	0	1252	9.73031e-07	1252	0.0379656	1252	66.5832	1252	8.51308	1252	15.939	1252	13.6133	1252	0.513009	1252	1.25532
1253	28.0508	1253	14.7732	1253	0.643463	1253	0.256767	1253	55.464	1253	4.80619	1253	0	1253	0	1253	9.00094e-07	1253	0.0383727	1253	66.9459	1253	8.06719	1253	16.7784	1253	14.5384	1253	0.524618	1253	1.29955
1254	27.1989	1254	14.8903	1254	0.690625	1254	0.245513	1254	52.9926	1254	4.77615	1254	0	1254	0	1254	8.3251e-07	1254	0.0387865	1254	66.0783	1254	7.66037	1254	17.7432	1254	15.5775	1254	0.536624	1254	1.34613
1255	26.4176	1255	15.028	1255	0.73437	1255	0.266218	1255	49.9654	1255	4.75236	1255	0	1255	0	1255	7.70809e-07	1255	0.039207	1255	64.0187	1255	7.30936	1255	18.8408	1255	16.7459	1255	0.549044	1255	1.39524
1256	25.7014	1256	15.1868	1256	0.77146	1256	0.257918	1256	46.6086	1256	4.73489	1256	0	1256	0	1256	7.15043e-07	1256	0.0396343	1256	61.0622	1256	6.96921	1256	20.1189	1256	18.0609	1256	0.561899	1256	1.44705
1257	25.0456	1257	15.367	1257	0.798567	1257	0.250729	1257	43.1263	1257	4.72384	1257	0	1257	0	1257	6.64967e-07	1257	0.0400687	1257	57.4345	1257	6.67482	1257	21.495	1257	19.5412	1257	0.575208	1257	1.50177
1258	24.4459	1258	15.5692	1258	0.812911	1258	0.24453	1258	39.6794	1258	4.71935	1258	0	1258	0	1258	6.20176e-07	1258	0.0405102	1258	53.4186	1258	6.38898	1258	23.0062	1258	21.2069	1258	0.588994	1258	1.55962
1259	23.8984	1259	15.7941	1259	0.812915	1259	0.239219	1259	36.3804	1259	4.72162	1259	0	1259	0	1259	5.8019e-07	1259	0.0409591	1259	49.2643	1259	6.12658	1259	24.6379	1259	23.0782	1259	0.603279	1259	1.62083
1260	23.3999	1260	16.0423	1260	0.798638	1260	0.234709	1260	33.2977	1260	4.73088	1260	0	1260	0	1260	5.44511e-07	1260	0.0414155	1260	45.1649	1260	5.88565	1260	26.3628	1260	25.174	1260	0.618087	1260	1.68567
1261	22.9471	1261	16.3148	1261	0.771747	1261	0.236977	1261	30.4654	1261	4.7474	1261	0	1261	0	1261	5.12659e-07	1261	0.0418795	1261	41.2533	1261	5.66447	1261	28.1382	1261	27.5091	1261	0.633444	1261	1.75443
1262	22.5376	1262	16.6125	1262	0.735081	1262	0.233925	1262	27.8933	1262	4.77153	1262	0	1262	0	1262	4.84188e-07	1262	0.0423514	1262	37.609	1262	5.46158	1262	29.9073	1262	30.0895	1262	0.649377	1262	1.82742
1263	22.1689	1263	16.9366	1263	0.691979	1263	0.231483	1263	25.5755	1263	4.80365	1263	0	1263	0	1263	4.58692e-07	1263	0.0428312	1263	34.2703	1263	5.27573	1263	31.4232	1263	32.9072	1263	0.665916	1263	1.90499
1264	21.839	1264	17.2885	1264	0.645653	1264	0.229604	1264	23.4967	1264	4.84423	1264	0	1264	0	1264	4.35812e-07	1264	0.0433193	1264	31.2468	1264	5.10587	1264	32.9883	1264	35.9312	1264	0.683092	1264	1.98754
1265	21.5461	1265	17.6694	1265	0.598774	1265	0.227761	1265	21.6373	1265	4.8938	1265	0	1265	0	1265	4.15229e-07	1265	0.0438158	1265	28.5295	1265	4.95116	1265	34.3751	1265	39.0983	1265	0.700936	1265	2.07547
1266	21.2885	1266	18.081	1266	0.553306	1266	0.226909	1266	19.9757	1266	4.95296	1266	0	1266	0	1266	3.96666e-07	1266	0.0443208	1266	26.0993	1266	4.81068	1266	35.5724	1266	42.3007	1266	0.719485	1266	2.16928
1267	21.0649	1267	18.5252	1267	0.510523	1267	0.226528	1267	18.4909	1267	5.02244	1267	0	1267	0	1267	3.79881e-07	1267	0.0448346	1267	23.9315	1267	4.68379	1267	36.6811	1267	45.3939	1267	0.738775	1267	2.26947
1268	20.8741	1268	19.0038	1268	0.471133	1268	0.226599	1268	17.1628	1268	5.10305	1268	0	1268	0	1268	3.64663e-07	1268	0.0453574	1268	22.0001	1268	4.56982	1268	37.6255	1268	48.1811	1268	0.758847	1268	2.37664
1269	20.7151	1269	19.5191	1269	0.435426	1269	0.228599	1269	15.9729	1269	5.19572	1269	0	1269	0	1269	3.50829e-07	1269	0.0458893	1269	20.2792	1269	4.46802	1269	38.5681	1269	50.4586	1269	0.779742	1269	2.49142
1270	20.5872	1270	20.0737	1270	0.40341	1270	0.229553	1270	14.905	1270	5.30154	1270	0	1270	0	1270	1.82456e-07	1270	0.0464307	1270	18.7447	1270	4.37746	1270	39.6086	1270	51.9952	1270	0.801507	1270	2.61455
1271	20.4897	1271	20.6701	1271	0.37492	1271	0.230935	1271	13.9442	1271	5.42173	1271	0	1271	0	1271	1.72484e-07	1271	0.0469817	1271	17.3744	1271	4.29694	1271	40.8401	1271	52.6545	1271	0.824189	1271	2.74683
1272	20.422	1272	21.3116	1272	0.349701	1272	0.232744	1272	13.078	1272	5.55771	1272	0	1272	0	1272	1.63456e-07	1272	0.0475425	1272	16.1486	1272	4.22477	1272	42.3381	1272	52.3815	1272	0.847841	1272	2.88917
1273	20.3839	1273	22.0014	1273	0.327456	1273	0.234987	1273	12.2949	1273	5.71113	1273	0	1273	0	1273	1.5527e-07	1273	0.0481134	1273	15.0499	1273	4.15871	1273	44.1538	1273	51.2311	1273	0.872518	1273	3.04258
1274	20.3751	1274	22.7434	1274	0.307881	1274	0.237673	1274	11.5853	1274	5.88385	1274	0	1274	0	1274	1.47835e-07	1274	0.0486947	1274	14.0628	1274	4.09589	1274	46.3093	1274	49.3533	1274	0.89828	1274	3.20821
1275	20.3957	1275	23.5417	1275	0.290683	1275	0.24082	1275	10.9407	1275	6.07804	1275	0	1275	0	1275	0.0299789	1275	0.0492866	1275	13.1742	1275	4.03298	1275	48.7928	1275	46.9561	1275	0.925192	1275	3.38735
1276	20.4458	1276	24.4012	1276	0.275593	1276	0.244447	1276	10.3536	1276	6.29619	1276	0	1276	0	1276	0.0302799	1276	0.0498893	1276	12.3723	1276	3.96647	1276	51.5521	1276	44.2613	1276	0.953321	1276	3.58146
1277	20.5256	1277	25.327	1277	0.262369	1277	0.248582	1277	9.81762	1277	6.54117	1277	0	1277	0	1277	0.0305854	1277	0.0505031	1277	11.6471	1277	3.8933	1277	54.4892	1277	41.4682	1277	0.982742	1277	3.7922
1278	20.6355	1278	26.325	1278	0.250793	1278	0.253257	1278	9.32717	1278	6.81629	1278	0	1278	0	1278	0.0308956	1278	0.0511283	1278	10.9898	1278	3.82778	1278	57.4568	1278	38.7351	1278	1.01353	1278	4.02144
1279	20.7763	1279	27.4019	1279	0.240678	1279	0.258511	1279	8.87734	1279	7.12537	1279	0	1279	0	1279	0.0312105	1279	0.0517651	1279	10.393	1279	3.73689	1279	60.2645	1279	36.1738	1279	1.04578	1279	4.27131
1280	20.9485	1280	28.565	1280	0.231858	1280	0.26439	1280	8.46914	1280	7.47281	1280	0	1280	0	1280	0.0315303	1280	0.0524139	1280	9.85011	1280	3.63783	1280	62.6981	1280	33.8548	1280	1.07958	1280	4.54426
1281	21.1532	1281	29.8226	1281	0.224191	1281	0.282079	1281	8.08835	1281	7.86364	1281	0	1281	0	1281	0.031855	1281	0.053075	1281	9.35539	1281	3.53283	1281	64.6763	1281	31.8164	1281	1.11503	1281	4.84307
1282	21.3915	1282	31.1843	1282	0.217556	1282	0.289481	1282	7.73691	1282	8.30364	1282	0	1282	0	1282	0.0321847	1282	0.0537486	1282	8.90395	1282	3.42471	1282	65.8117	1282	30.0738	1282	1.15224	1282	5.17093
1283	21.6647	1283	32.6605	1283	0.211847	1283	0.297683	1283	7.41194	1283	8.79938	1283	0	1283	0	1283	0.0325196	1283	0.0544352	1283	8.49154	1283	3.31631	1283	66.1713	1283	28.6275	1283	1.19132	1283	5.53149
1284	21.9743	1284	34.2632	1284	0.206975	1284	0.30675	1284	7.11089	1284	9.35824	1284	0	1284	0	1284	0.0328597	1284	0.0551349	1284	8.11448	1284	3.21001	1284	65.8432	1284	27.4686	1284	1.23241	1284	5.92895
1285	22.3221	1285	36.0062	1285	0.202864	1285	0.316743	1285	6.83392	1285	9.98842	1285	0	1285	0	1285	0.0332052	1285	0.0558482	1285	7.77143	1285	3.10759	1285	64.9127	1285	26.5821	1285	1.27563	1285	6.36814
1286	22.7103	1286	37.9472	1286	0.198734	1286	0.327718	1286	6.57428	1286	10.6988	1286	0	1286	0	1286	0.0335562	1286	0.0565755	1286	7.46926	1286	3.01017	1286	63.6135	1286	25.9488	1286	1.32114	1286	6.85461
1287	23.1411	1287	40.0194	1287	0.195967	1287	0.339706	1287	6.33257	1287	11.4987	1287	0	1287	0	1287	0.0339127	1287	0.057317	1287	7.18101	1287	2.91835	1287	62.1515	1287	25.5451	1287	1.3691	1287	7.39474
1288	23.6171	1288	42.2847	1288	0.193873	1288	0.339734	1288	6.10997	1288	12.3973	1288	0	1288	0	1288	0.034275	1288	0.0580731	1288	6.91782	1288	2.83232	1288	60.6962	1288	25.3417	1288	1.41969	1288	7.99588
1289	24.1415	1289	44.7661	1289	0.192263	1289	0.353813	1289	5.89965	1289	13.4029	1289	0	1289	0	1289	0.0346431	1289	0.0588443	1289	6.67802	1289	2.752	1289	59.3547	1289	25.3022	1289	1.4731	1289	8.66642
1290	24.7176	1290	47.4896	1290	0.19118	1290	0.368709	1290	5.70306	1290	14.5209	1290	0	1290	0	1290	0.0350171	1290	0.0596309	1290	6.4602	1290	2.67713	1290	58.1611	1290	25.3823	1290	1.52954	1290	9.41596
1291	25.3494	1291	50.4849	1291	0.190606	1291	0.384195	1291	5.51908	1291	15.7525	1291	0	1291	0	1291	0.0353973	1291	0.0604334	1291	6.26325	1291	2.60739	1291	57.0795	1291	25.5301	1291	1.58924	1291	10.2553
1292	26.0411	1292	53.786	1292	0.19052	1292	0.399954	1292	5.34673	1292	17.0907	1292	0	1292	0	1292	0.0357836	1292	0.0612522	1292	6.08627	1292	2.54239	1292	56.0412	1292	25.6903	1292	1.65246	1292	11.1967
1293	26.7979	1293	57.4315	1293	0.190912	1293	0.415606	1293	5.18511	1293	18.5169	1293	0	1293	0	1293	0.0361763	1293	0.0620877	1293	5.92862	1293	2.48176	1293	54.8747	1293	25.8116	1293	1.71947	1293	12.2535
1294	27.6253	1294	61.4653	1294	0.191775	1294	0.430766	1294	5.06234	1294	19.996	1294	0	1294	0	1294	0.0365755	1294	0.0629404	1294	5.78986	1294	2.42514	1294	53.4774	1294	25.9924	1294	1.79057	1294	13.4401
1295	28.5298	1295	65.9369	1295	0.195918	1295	0.445145	1295	4.92011	1295	21.4733	1295	0	1295	0	1295	0.0369814	1295	0.0638107	1295	5.6939	1295	2.37218	1295	51.7558	1295	25.9412	1295	1.8661	1295	14.7713
1296	29.5187	1296	70.9019	1296	0.197754	1296	0.45864	1296	4.78642	1296	22.873	1296	0	1296	0	1296	0.037394	1296	0.0646992	1296	5.59264	1296	2.32259	1296	49.6731	1296	26.0305	1296	1.94644	1296	16.2615
1297	30.6002	1297	76.4213	1297	0.200075	1297	0.471403	1297	4.66067	1297	24.1029	1297	0	1297	0	1297	0.0378135	1297	0.0656064	1297	5.51005	1297	2.27608	1297	47.2577	1297	25.8211	1297	2.03198	1297	17.9232
1298	31.7838	1298	82.5617	1298	0.202896	1298	0.483836	1298	4.54231	1298	25.0652	1298	0	1298	0	1298	0.0382402	1298	0.0665327	1298	5.44623	1298	2.24058	1298	44.5908	1298	25.5656	1298	2.12318	1298	19.764
1299	33.0802	1299	89.3933	1299	0.206238	1299	0.496537	1299	4.43088	1299	25.6753	1299	0	1299	0	1299	0.0386741	1299	0.0674788	1299	5.40127	1299	2.1996	1299	41.783	1299	25.3055	1299	2.22054	1299	21.784
1300	34.5018	1300	96.9876	1300	0.210133	1300	0.510197	1300	4.32591	1300	25.8811	1300	0	1300	0	1300	0.0391154	1300	0.0684451	1300	5.37501	1300	2.16104	1300	38.973	1300	25.0449	1300	2.32461	1300	23.971
1301	36.0625	1301	105.413	1301	0.214607	1301	0.525517	1301	4.22701	1301	25.6775	1301	0	1301	0	1301	0.0395643	1301	0.0694324	1301	5.36687	1301	2.12472	1301	36.2095	1301	24.7766	1301	2.43602	1301	26.2954
1302	37.7783	1302	114.731	1302	0.219704	1302	0.543141	1302	4.14086	1302	25.1082	1302	0	1302	0	1302	0.040021	1302	0.070441	1302	5.37545	1302	2.0905	1302	33.5849	1302	24.475	1302	2.55544	1302	28.7058
1303	39.6675	1303	124.987	1303	0.225476	1303	0.56363	1303	4.0531	1303	24.2546	1303	0	1303	0	1303	0.0404856	1303	0.0714718	1303	5.41487	1303	2.05824	1303	31.4017	1303	24.1026	1303	2.68365	1303	31.1259
1304	41.7509	1304	136.209	1304	0.271634	1304	0.587453	1304	3.9704	1304	23.2166	1304	0	1304	0	1304	0.0409584	1304	0.0725254	1304	5.44766	1304	2.02782	1304	29.1893	1304	23.621	1304	2.82151	1304	33.4562
1305	44.052	1305	148.403	1305	0.279342	1305	0.614979	1305	3.89249	1305	22.0936	1305	0	1305	0	1305	0.0414394	1305	0.0736024	1305	5.4841	1305	1.99913	1305	27.1987	1305	23.0032	1305	2.96998	1305	35.5792
1306	46.5975	1306	161.556	1306	0.292774	1306	0.646471	1306	3.81911	1306	20.9711	1306	0	1306	0	1306	0.041929	1306	0.0747035	1306	5.51589	1306	1.95695	1306	25.4257	1306	22.2426	1306	3.13015	1306	37.3707
1307	49.417	1307	175.646	1307	0.302409	1307	0.682052	1307	3.75002	1307	19.9145	1307	0	1307	0	1307	0.0424273	1307	0.0758294	1307	5.53315	1307	1.9316	1307	23.858	1307	21.3549	1307	3.30324	1307	38.7126
1308	52.5432	1308	190.656	1308	0.313142	1308	0.721644	1308	3.68503	1308	18.9692	1308	0	1308	0	1308	0.0429346	1308	0.0769809	1308	5.53421	1308	1.90773	1308	22.4845	1308	20.3745	1308	3.49062	1308	39.507
1309	56.0115	1309	206.766	1309	0.325099	1309	0.764891	1309	3.62394	1309	18.1803	1309	0	1309	0	1309	0.0434509	1309	0.0781589	1309	5.49344	1309	1.88527	1309	21.2883	1309	19.3959	1309	3.69386	1309	39.6888
1310	59.8584	1310	223.536	1310	0.338423	1310	0.811057	1310	3.56657	1310	17.5314	1310	0	1310	0	1310	0.0439767	1310	0.079364	1310	5.41412	1310	1.86416	1310	20.2542	1310	18.3604	1310	3.91473	1310	39.2358
1311	64.1202	1311	241.046	1311	0.353272	1311	0.85894	1311	3.51277	1311	17.047	1311	0	1311	0	1311	0.044512	1311	0.0805971	1311	5.29594	1311	1.84435	1311	19.3685	1311	17.3552	1311	4.15522	1311	38.1755
1312	68.8289	1312	259.023	1312	0.357091	1312	0.906844	1312	3.46239	1312	16.7302	1312	0	1312	0	1312	0.0450571	1312	0.0818592	1312	5.14339	1312	1.8258	1312	18.6187	1312	16.4073	1312	4.41765	1312	36.5839
1313	74.0072	1313	276.961	1313	0.375652	1313	0.952677	1313	3.41529	1313	16.5817	1313	0	1313	0	1313	0.0456123	1313	0.083151	1313	4.96457	1313	1.80846	1313	18.0286	1313	15.5334	1313	4.7046	1313	34.5755
1314	79.6608	1314	294.071	1314	0.396281	1314	0.994214	1314	3.37137	1314	16.6011	1314	0	1314	0	1314	0.0461778	1314	0.0844736	1314	4.76916	1314	1.79231	1314	17.5214	1314	14.7421	1314	5.01909	1314	32.285
1315	85.7673	1315	309.306	1315	0.46263	1315	1.02953	1315	3.33052	1315	16.7871	1315	0	1315	0	1315	0.0467539	1315	0.085828	1315	4.56658	1315	1.7773	1315	17.1242	1315	14.0359	1315	5.36452	1315	29.8476
1316	92.265	1316	321.483	1316	0.488307	1316	1.05746	1316	3.31087	1316	17.1377	1316	0	1316	0	1316	0.0473408	1316	0.0872151	1316	4.3647	1316	1.76342	1316	16.832	1316	13.413	1316	5.74484	1316	27.3817
1317	99.1152	1317	329.504	1317	0.516415	1317	1.07797	1317	3.27605	1317	17.6483	1317	0	1317	0	1317	0.0479388	1317	0.0886361	1317	4.16929	1317	1.75064	1317	16.6416	1317	12.8694	1317	6.16456	1317	24.9796
1318	105.997	1318	332.623	1318	0.546874	1318	1.09218	1318	3.24406	1318	18.3102	1318	0	1318	0	1318	0.0485482	1318	0.090092	1318	3.9841	1318	1.73894	1318	16.5516	1318	12.3997	1318	6.62889	1318	22.7047
1319	112.762	1319	330.659	1319	0.579399	1319	1.10205	1319	3.23033	1319	19.1072	1319	0	1319	0	1319	0.0491693	1319	0.091584	1319	3.81118	1319	1.72831	1319	16.562	1319	12.0323	1319	7.14382	1319	20.5948
1320	119.161	1320	324.069	1320	0.61342	1320	1.10985	1320	3.20395	1320	20.0122	1320	0	1320	0	1320	0.0498024	1320	0.0931132	1320	3.65131	1320	1.71874	1320	16.6748	1320	11.6937	1320	7.71628	1320	18.6672
1321	124.965	1321	313.84	1321	0.648014	1321	1.11758	1321	3.18021	1321	20.9697	1321	0	1321	0	1321	0.0504478	1321	0.094681	1321	3.50444	1321	1.71023	1321	17.0276	1321	11.4125	1321	8.3542	1321	16.9249
1322	130.027	1322	301.247	1322	0.681881	1322	1.12654	1322	3.1591	1322	21.9456	1322	0	1322	0	1322	0.0511057	1322	0.0962886	1322	3.36999	1322	1.70276	1322	17.3585	1322	11.1839	1322	9.06673	1322	15.3611
1323	134.329	1323	287.606	1323	0.713415	1323	1.13702	1323	3.14057	1323	22.8489	1323	0	1323	0	1323	0.0517766	1323	0.0979374	1323	3.24712	1323	1.69635	1323	17.8069	1323	11.0039	1323	9.86432	1323	13.964
1324	137.955	1324	274.069	1324	0.740896	1324	1.14823	1324	3.12462	1324	23.5893	1324	0	1324	0	1324	0.0524608	1324	0.0996289	1324	3.13484	1324	1.69098	1324	18.3804	1324	10.8691	1324	10.7589	1324	12.719
1325	141.286	1325	261.517	1325	0.762819	1325	1.15845	1325	3.11122	1325	24.0773	1325	0	1325	0	1325	0.0531586	1325	0.101364	1325	3.01935	1325	1.68667	1325	19.0877	1325	10.7765	1325	11.7637	1325	11.6106
1326	144.626	1326	250.537	1326	0.778256	1326	1.16531	1326	3.10038	1326	24.2407	1326	0	1326	0	1326	0.0538704	1326	0.103146	1326	2.92546	1326	1.68344	1326	19.9372	1326	10.724	1326	12.8938	1326	10.6239
1327	148.363	1327	241.434	1327	0.787137	1327	1.16633	1327	3.09211	1327	24.042	1327	0	1327	0	1327	0.0545966	1327	0.104974	1327	2.83934	1327	1.68128	1327	20.9361	1327	10.7099	1327	14.1652	1327	9.7447
1328	152.869	1328	234.266	1328	0.790303	1328	1.15956	1328	3.08641	1328	23.4878	1328	0	1328	0	1328	0.0553375	1328	0.106851	1328	2.76018	1328	1.68023	1328	22.0882	1328	10.7328	1328	15.595	1328	8.9603
1329	158.473	1329	228.876	1329	0.789326	1329	1.14407	1329	3.08332	1329	22.6268	1329	0	1329	0	1329	0.0560936	1329	0.108779	1329	2.68727	1329	1.6803	1329	23.3913	1329	10.7922	1329	17.1997	1329	8.25919
1330	165.45	1330	224.91	1330	0.786166	1330	1.12025	1330	3.08287	1330	21.5364	1330	0	1330	0	1330	0.0568653	1330	0.11076	1330	2.61996	1330	1.68152	1330	24.8324	1330	10.8877	1330	18.9943	1330	7.63123
1331	174.03	1331	221.845	1331	0.782819	1331	1.08964	1331	3.0851	1331	20.305	1331	0	1331	0	1331	0.057653	1331	0.112795	1331	2.56683	1331	1.68392	1331	26.3833	1331	11.0195	1331	20.9892	1331	7.06752
1332	184.395	1332	219.026	1332	0.781067	1332	1.05453	1332	3.09006	1332	19.0156	1332	0	1332	0	1332	0.0584571	1332	0.114886	1332	2.50923	1332	1.68754	1332	27.9948	1332	11.1883	1332	23.1862	1332	6.5603
1333	196.681	1333	215.746	1333	0.782346	1333	1.01742	1333	3.09783	1333	17.7363	1333	0	1333	0	1333	0.0592782	1333	0.117036	1333	2.45575	1333	1.69241	1333	29.5924	1333	11.3953	1333	25.5728	1333	6.1028
1334	210.965	1334	211.347	1334	0.787743	1334	0.980569	1334	3.10848	1334	16.5164	1334	0	1334	0	1334	0.0601166	1334	0.119246	1334	2.40604	1334	1.69859	1334	31.0762	1334	11.642	1334	28.1151	1334	5.68916
1335	227.241	1335	205.353	1335	0.798039	1335	0.945757	1335	3.12211	1335	15.3876	1335	0	1335	0	1335	0.060973	1335	0.12152	1335	2.35976	1335	1.70614	1335	32.3271	1335	11.9304	1335	30.7491	1335	5.31427
1336	245.375	1336	197.561	1336	0.813774	1336	0.914222	1336	3.0786	1336	14.3675	1336	0	1336	0	1336	0.0618477	1336	0.123859	1336	2.31662	1336	1.7151	1336	33.223	1336	12.2633	1336	33.3743	1336	4.97368
1337	265.412	1337	188.07	1337	0.835305	1337	0.886709	1337	3.09909	1337	13.4632	1337	0	1337	0	1337	0.0627414	1337	0.126266	1337	2.27637	1337	1.72554	1337	33.662	1337	12.6438	1337	35.8509	1337	4.66354
1338	286.084	1338	177.234	1338	0.862824	1338	0.863581	1338	3.12291	1338	12.6755	1338	0	1338	0	1338	0.0636545	1338	0.128744	1338	2.2388	1338	1.73756	1338	33.5861	1338	13.0759	1338	38.0068	1338	4.38047
1339	306.897	1339	165.546	1339	0.896348	1339	0.844933	1339	3.1502	1339	12.001	1339	0	1339	0	1339	0.0645877	1339	0.131295	1339	2.2037	1339	1.75122	1339	32.9971	1339	13.5641	1339	39.6574	1339	4.12156
1340	326.706	1340	153.527	1340	0.935672	1340	0.830693	1340	3.18115	1340	11.4346	1340	0	1340	0	1340	0.0655415	1340	0.133923	1340	2.17091	1340	1.76664	1340	31.9557	1340	14.1139	1340	40.6381	1340	3.88421
1341	344.142	1341	141.631	1341	0.980285	1341	0.820699	1341	3.21595	1341	10.9706	1341	0	1341	0	1341	0.0665165	1341	0.13663	1341	2.14027	1341	1.78392	1341	30.5652	1341	14.7317	1341	40.8409	1341	3.66619
1342	357.793	1342	130.202	1342	1.02928	1342	0.814749	1342	3.25482	1342	10.6036	1342	0	1342	0	1342	0.0675134	1342	0.139419	1342	2.11166	1342	1.80318	1342	28.9473	1342	15.425	1342	40.2426	1342	3.46552
1343	366.472	1343	119.467	1343	1.08127	1343	0.812645	1343	3.298	1343	10.3285	1343	0	1343	0	1343	0.0685329	1343	0.142295	1343	2.08496	1343	1.82456	1343	27.2191	1343	16.2025	1343	38.9107	1343	3.28047
1344	369.492	1344	109.548	1344	1.13444	1344	0.814202	1344	3.34579	1344	10.1414	1344	0	1344	0	1344	0.0695756	1344	0.14526	1344	2.06006	1344	1.84822	1344	25.4778	1344	16.9016	1344	36.9857	1344	3.10948
1345	366.842	1345	100.489	1345	1.18662	1345	0.819267	1345	3.39848	1345	10.0389	1345	0	1345	0	1345	0.0706422	1345	0.148318	1345	2.03688	1345	1.87433	1345	23.7949	1345	17.8812	1345	34.6468	1345	2.95122
1346	359.17	1346	92.2825	1346	1.2357	1346	0.827727	1346	3.45644	1346	10.0181	1346	0	1346	0	1346	0.0717335	1346	0.151474	1346	2.01533	1346	1.90311	1346	22.2168	1346	18.9804	1346	32.0759	1346	2.80449
1347	347.585	1347	84.8843	1347	1.28	1347	0.839509	1347	3.52006	1347	10.0756	1347	0	1347	0	1347	0.0728502	1347	0.154731	1347	1.99535	1347	1.93476	1347	20.7692	1347	20.2058	1347	29.4308	1347	2.6682
1348	333.351	1348	78.2344	1348	1.31874	1348	0.854585	1348	3.58978	1348	10.2075	1348	0	1348	0	1348	0.0739932	1348	0.158094	1348	1.97687	1348	1.96956	1348	19.4626	1348	21.594	1348	26.832	1348	2.54142
1349	317.612	1349	72.2646	1349	1.35226	1349	0.872968	1349	3.66612	1349	10.407	1349	0	1349	0	1349	0.0751632	1349	0.161567	1349	1.95983	1349	2.00778	1349	18.2973	1349	23.1563	1349	24.3611	1349	2.4233
1350	301.208	1350	66.9059	1350	1.38181	1350	0.894719	1350	3.74963	1350	10.5172	1350	0	1350	0	1350	0.0763611	1350	0.165156	1350	1.94421	1350	2.04977	1350	17.2673	1350	25.2354	1350	22.0661	1350	2.31309
1351	284.632	1351	62.092	1351	1.40909	1351	0.919944	1351	3.84096	1351	10.8178	1351	0	1351	0	1351	0.0775878	1351	0.168865	1351	1.92994	1351	2.09591	1351	16.3633	1351	27.2217	1351	19.9692	1351	2.2101
1352	268.085	1352	57.7616	1352	1.4356	1352	0.948794	1352	3.90374	1352	11.1377	1352	0	1352	0	1352	0.0788443	1352	0.1727	1352	1.91701	1352	2.14661	1352	15.8146	1352	29.4598	1352	18.0749	1352	2.11373
1353	251.597	1353	53.7222	1353	1.46197	1353	0.981473	1353	4.01336	1353	11.4472	1353	0	1353	0	1353	0.0801314	1353	0.176666	1353	1.90537	1353	2.20237	1353	15.1326	1353	31.9799	1353	16.3766	1353	2.02344
1354	235.156	1354	50.1996	1354	1.4876	1354	1.01824	1354	4.13328	1354	11.7103	1354	0	1354	0	1354	0.0814503	1354	0.180771	1354	1.89502	1354	2.26376	1354	14.5443	1354	34.8121	1354	14.8611	1354	1.93872
1355	218.806	1355	47.0116	1355	1.51051	1355	1.0594	1355	4.26456	1355	11.8892	1355	0	1355	0	1355	0.0828019	1355	0.185019	1355	1.88592	1355	2.3314	1355	14.0402	1355	37.9838	1355	13.5125	1355	1.85914
1356	202.682	1356	44.1197	1356	1.52763	1356	1.10533	1356	4.4084	1356	11.9505	1356	0	1356	0	1356	0.0841874	1356	0.189417	1356	1.87807	1356	2.40602	1356	13.6117	1356	41.5155	1356	12.3136	1356	1.7843
1357	186.989	1357	41.4901	1357	1.53542	1357	1.15648	1357	4.56616	1357	11.8725	1357	0	1357	0	1357	0.0856078	1357	0.193974	1357	1.87146	1357	2.48525	1357	13.2511	1357	45.4138	1357	11.2479	1357	1.71384
1358	171.951	1358	39.0935	1358	1.53074	1358	1.21337	1358	4.73938	1358	11.6508	1358	0	1358	0	1358	0.0870644	1358	0.198696	1358	1.86609	1358	2.5764	1358	12.952	1358	49.6618	1358	10.2998	1358	1.64741
1359	157.766	1359	36.904	1359	1.51176	1359	1.2766	1359	4.92981	1359	11.299	1359	0	1359	0	1359	0.0885585	1359	0.203591	1359	1.86195	1359	2.67725	1359	12.7087	1359	54.2065	1359	9.4552	1359	1.58473
1360	144.574	1360	34.8992	1360	1.47853	1360	1.34689	1360	5.13939	1360	10.8448	1360	0	1360	0	1360	0.0900912	1360	0.208669	1360	1.85906	1360	2.78888	1360	12.5165	1360	58.9439	1360	8.70143	1360	1.52552
1361	132.449	1361	33.0593	1361	1.43295	1361	1.42506	1361	5.37027	1361	10.323	1361	0	1361	0	1361	0.0916639	1361	0.213937	1361	1.85741	1361	2.91244	1361	12.3716	1361	63.7057	1361	8.02733	1361	1.46953
1362	121.404	1362	31.3672	1362	1.3783	1362	1.51204	1362	5.62482	1362	9.76875	1362	0	1362	0	1362	0.0932781	1362	0.219406	1362	1.85703	1362	2.68998	1362	12.2705	1362	68.2473	1362	7.42312	1362	1.41654
1363	111.41	1363	29.8077	1363	1.31841	1363	1.60896	1363	5.90558	1363	9.21204	1363	0	1363	0	1363	0.0949352	1363	0.225086	1363	1.85793	1363	2.8442	1363	12.2099	1363	72.2784	1363	6.88028	1363	1.36633
1364	102.404	1364	28.3675	1364	1.25693	1364	1.71706	1364	6.21514	1364	8.52776	1364	0	1364	0	1364	0.0966367	1364	0.230988	1364	1.86014	1364	3.01314	1364	12.1897	1364	75.4624	1364	6.39139	1364	1.31873
1365	94.31	1365	27.035	1365	1.19688	1365	1.83782	1365	6.55609	1365	8.02819	1365	0	1365	0	1365	0.0983842	1365	0.237124	1365	1.86369	1365	3.19704	1365	12.2067	1365	77.4939	1365	5.95001	1365	1.27354
1366	87.0437	1366	25.7997	1366	1.14043	1366	1.97288	1366	6.93076	1366	7.57283	1366	0	1366	0	1366	0.100179	1366	0.243506	1366	1.8686	1366	3.39523	1366	12.2614	1366	78.1603	1366	5.55055	1366	1.23062
1367	80.5208	1367	24.6527	1367	1.08894	1367	2.12408	1367	7.34093	1367	7.16569	1367	0	1367	0	1367	0.102024	1367	0.250147	1367	1.87493	1367	3.60582	1367	12.3525	1367	77.3969	1367	5.18816	1367	1.18981
1368	74.661	1368	23.5725	1368	1.04314	1368	2.29341	1368	7.78749	1368	6.57101	1368	0	1368	0	1368	0.10392	1368	0.257062	1368	1.88271	1368	3.82519	1368	12.48	1368	75.3047	1368	4.85862	1368	1.15098
1369	69.3899	1369	22.5785	1369	1.00327	1369	2.48297	1369	8.27008	1369	6.26301	1369	0	1369	0	1369	0.105869	1369	0.264266	1369	1.89201	1369	4.04769	1369	12.6443	1369	72.1232	1369	4.55826	1369	1.11401
1370	64.6403	1370	21.6511	1370	0.969242	1370	2.6948	1370	8.78686	1370	6.0005	1370	0	1370	0	1370	0.107874	1370	0.271775	1370	1.90287	1370	4.26568	1370	12.8462	1370	68.1702	1370	4.28389	1370	1.07877
1371	60.3522	1371	20.7843	1371	0.940809	1371	2.93076	1371	9.3346	1371	5.78077	1371	0	1371	0	1371	0.109935	1371	0.279607	1371	1.91537	1371	4.47008	1371	13.087	1371	63.7754	1371	4.0327	1371	1.04517
1372	56.4723	1372	19.9732	1372	0.917621	1372	3.19217	1372	9.90947	1372	5.6011	1372	0	1372	0	1372	0.112056	1372	0.287779	1372	1.92959	1372	4.65178	1372	13.3684	1372	59.2294	1372	3.80227	1372	1.01311
1373	52.9538	1373	19.2131	1373	0.899297	1373	3.47943	1373	10.5083	1373	5.45902	1373	0	1373	0	1373	0.114239	1373	0.296313	1373	1.94561	1373	4.80354	1373	13.6927	1373	54.7575	1373	3.59043	1373	0.982484
1374	49.7558	1374	18.5	1374	0.885465	1374	3.79143	1374	11.1307	1374	5.3524	1374	0	1374	0	1374	0.116486	1374	0.305229	1374	1.96309	1374	4.92199	1374	14.0626	1374	50.467	1374	3.3953	1374	0.953219
1375	46.8424	1375	17.83	1375	0.875782	1375	4.12498	1375	11.6647	1375	5.2796	1375	0	1375	0	1375	0.1188	1375	0.31455	1375	1.98303	1375	5.00874	1375	14.4816	1375	46.5461	1375	3.21523	1375	0.925234
1376	43.9474	1376	17.1999	1376	0.869946	1376	4.47417	1376	12.3515	1376	5.23944	1376	0	1376	0	1376	0.121184	1376	0.324302	1376	2.0051	1376	5.07033	1376	14.9537	1376	42.9927	1376	3.04875	1376	0.898456
1377	41.5152	1377	16.6067	1377	0.867698	1377	4.83018	1377	13.087	1377	5.23129	1377	0	1377	0	1377	0.123639	1377	0.33451	1377	2.02945	1377	5.11677	1377	15.4836	1377	39.8194	1377	2.89456	1377	0.872816
1378	39.2847	1378	16.0475	1378	0.868831	1378	5.18162	1378	13.8857	1378	5.25502	1378	0	1378	0	1378	0.12617	1378	0.345203	1378	2.05622	1378	5.15961	1378	16.0772	1378	37.0179	1378	2.7515	1378	0.848252
1379	37.2349	1379	15.52	1379	0.873178	1379	5.51566	1379	14.7603	1379	5.31107	1379	0	1379	0	1379	0.128779	1379	0.356413	1379	2.08561	1379	5.21012	1379	16.7408	1379	34.5681	1379	2.61857	1379	0.824704
1380	35.3471	1380	15.0218	1380	0.880621	1380	5.81992	1380	15.7181	1380	5.4004	1380	0	1380	0	1380	0.131469	1380	0.368173	1380	2.1178	1380	5.27816	1380	17.4823	1380	32.444	1380	2.49484	1380	0.802118
1381	33.6052	1381	14.5509	1381	0.89108	1381	6.08443	1381	16.7575	1381	5.52458	1381	0	1381	0	1381	0.134244	1381	0.380518	1381	2.15301	1381	5.37176	1381	18.3105	1381	30.6181	1381	2.37951	1381	0.780442
1382	31.9949	1382	14.1054	1382	0.904518	1382	6.30275	1382	17.864	1382	5.68578	1382	0	1382	0	1382	0.137108	1382	0.393489	1382	2.19151	1382	5.49728	1382	19.2356	1382	29.064	1382	2.27184	1382	0.759628
1383	30.5034	1383	13.6836	1383	0.920937	1383	6.47169	1383	19.0078	1383	5.88677	1383	0	1383	0	1383	0.140064	1383	0.407127	1383	2.23358	1383	5.65986	1383	20.2695	1383	27.7569	1383	2.17119	1383	0.739632
1384	29.1196	1384	13.284	1384	0.940375	1384	6.5897	1384	20.1418	1384	6.13101	1384	0	1384	0	1384	0.143116	1384	0.421479	1384	2.27953	1384	5.86387	1384	21.4254	1384	26.6753	1384	2.07697	1384	0.720411
1385	27.8335	1385	12.9051	1385	0.96291	1385	6.65477	1385	21.2042	1385	6.42259	1385	0	1385	0	1385	0.146268	1385	0.436594	1385	2.32974	1385	6.09622	1385	22.7185	1385	25.8003	1385	1.98865	1385	0.701926
1386	26.6363	1386	12.5456	1386	0.988659	1386	6.66316	1386	22.1245	1386	6.76627	1386	0	1386	0	1386	0.149526	1386	0.452528	1386	2.38459	1386	6.39577	1386	24.1655	1386	25.1156	1386	1.90576	1386	0.68414
1387	25.5202	1387	12.2044	1387	1.01778	1387	6.60978	1387	22.8218	1387	7.16733	1387	0	1387	0	1387	0.152892	1387	0.469339	1387	2.44454	1387	6.74985	1387	25.7845	1387	24.6075	1387	1.82787	1387	0.667018
1388	24.4781	1388	11.8801	1388	1.05046	1388	6.49026	1388	23.2761	1388	7.63145	1388	0	1388	0	1388	0.156374	1388	0.487093	1388	2.51009	1388	7.16379	1388	27.5945	1388	24.2634	1388	1.75458	1388	0.650528
1389	23.5037	1389	11.572	1389	1.08696	1389	6.30391	1389	23.4568	1389	8.16432	1389	0	1389	0	1389	0.159975	1389	0.50586	1389	2.58178	1389	7.64379	1389	29.6145	1389	24.0716	1389	1.68556	1389	0.634639
1390	22.5913	1390	11.279	1390	1.12757	1390	6.05592	1390	23.3846	1390	8.77104	1390	0	1390	0	1390	0.163701	1390	0.525717	1390	2.66017	1390	8.19691	1390	31.8612	1390	24.0196	1390	1.62048	1390	0.619323
1391	21.736	1391	11.0003	1391	1.17265	1391	5.75765	1391	23.1132	1391	9.45518	1391	0	1391	0	1391	0.167558	1391	0.546749	1391	2.74586	1391	8.8311	1391	34.3469	1391	24.0931	1391	1.55905	1391	0.604553
1392	20.9332	1392	10.735	1392	1.22259	1392	5.42486	1392	22.7167	1392	10.2173	1392	0	1392	0	1392	0.171553	1392	0.569051	1392	2.8394	1392	9.55501	1392	37.0745	1392	24.274	1392	1.501	1392	0.590302
1393	19.8535	1393	10.4824	1393	1.2779	1393	5.07477	1393	22.2745	1393	11.0528	1393	0	1393	0	1393	0.175691	1393	0.592723	1393	2.94129	1393	10.3776	1393	40.0324	1393	24.5403	1393	1.4461	1393	0.576547
1394	19.1468	1394	10.2419	1394	1.33913	1394	4.72329	1394	21.8602	1394	11.9496	1394	0	1394	0	1394	0.17998	1394	0.617878	1394	2.71166	1394	11.3076	1394	43.1869	1394	24.8651	1394	1.39412	1394	0.563266
1395	18.4814	1395	9.62393	1395	1.40694	1395	4.38314	1395	21.5343	1395	12.8845	1395	0	1395	0	1395	0.184427	1395	0.644642	1395	2.83428	1395	12.3521	1395	46.475	1395	25.195	1395	1.34487	1395	0.550437
1396	17.8542	1396	9.40948	1396	1.48209	1396	4.06327	1396	21.3428	1396	13.8213	1396	0	1396	0	1396	0.18904	1396	0.673151	1396	2.96516	1396	13.5148	1396	49.7993	1396	25.5392	1396	1.29815	1396	0.538039
1397	17.2623	1397	9.20525	1397	1.56548	1397	3.76903	1397	21.3189	1397	14.7093	1397	0	1397	0	1397	0.193828	1397	0.703558	1397	3.10331	1397	14.7935	1397	53.0286	1397	25.8767	1397	1.2538	1397	0.526054
1398	16.7034	1398	9.01073	1398	1.65812	1398	3.50291	1398	21.4857	1398	15.4856	1398	0	1398	0	1398	0.198799	1398	0.73603	1398	3.24704	1398	16.1764	1398	56.0091	1398	26.1873	1398	1.21166	1398	0.514464
1399	16.175	1399	8.82545	1399	1.76121	1399	3.26534	1399	21.8592	1399	16.083	1399	0	1399	0	1399	0.203962	1399	0.770756	1399	3.39395	1399	17.6373	1399	58.5886	1399	26.4786	1399	1.17159	1399	0.503251
1400	15.6752	1400	8.64898	1400	1.87611	1400	3.05541	1400	22.4502	1400	16.4412	1400	0	1400	0	1400	0.209328	1400	0.807944	1400	3.54115	1400	19.1316	1400	60.6501	1400	26.7729	1400	1.13346	1400	0.492399
1401	15.2018	1401	8.48092	1401	2.00442	1401	2.87144	1401	23.265	1401	16.5208	1401	0	1401	0	1401	0.214907	1401	0.847827	1401	3.68574	1401	20.5925	1401	62.1445	1401	27.1033	1401	1.09715	1401	0.481894
1402	14.7534	1402	8.32089	1402	2.14794	1402	2.71138	1402	24.3054	1402	16.2667	1402	0	1402	0	1402	0.220711	1402	0.890663	1402	3.82556	1402	21.9316	1402	63.1103	1402	27.5079	1402	1.06253	1402	0.47172
1403	14.3281	1403	8.16856	1403	2.30876	1403	2.57309	1403	25.5659	1403	15.7982	1403	0	1403	0	1403	0.226752	1403	0.936745	1403	3.95989	1403	23.0462	1403	63.669	1403	28.0248	1403	1.02952	1403	0.461864
1404	13.9245	1404	8.02359	1404	2.48922	1404	2.4545	1404	27.0312	1404	15.1199	1404	0	1404	0	1404	0.233043	1404	0.986398	1404	4.0677	1404	23.8336	1404	63.9999	1404	28.6897	1404	0.998005	1404	0.452313
1405	13.5414	1405	7.8857	1405	2.69196	1405	2.35368	1405	28.6707	1405	14.2981	1405	0	1405	0	1405	0.239597	1405	1.03999	1405	4.19679	1405	24.2119	1405	64.3049	1405	29.5347	1405	0.967907	1405	0.443054
1406	13.1773	1406	7.75459	1406	2.91986	1406	2.2689	1406	30.4345	1406	13.3994	1406	0	1406	0	1406	0.24643	1406	1.09794	1406	4.32926	1406	24.1398	1406	64.7764	1406	30.5888	1406	0.93914	1406	0.434075
1407	12.8312	1407	7.63002	1407	3.17601	1407	2.19866	1407	32.2493	1407	12.4817	1407	0	1407	0	1407	0.253557	1407	1.1607	1407	4.47037	1407	23.6282	1407	65.5755	1407	31.8795	1407	0.911626	1407	0.425366
1408	12.5021	1408	7.51176	1408	3.46353	1408	2.14165	1408	34.0197	1408	11.5892	1408	0	1408	0	1408	0.260995	1408	1.22882	1408	4.62546	1408	22.7365	1408	66.8215	1408	33.4343	1408	0.885296	1408	0.416916
1409	12.1888	1409	7.39957	1409	3.78537	1409	2.09675	1409	35.636	1409	10.7518	1409	0	1409	0	1409	0.268763	1409	1.30288	1409	4.79953	1409	21.5578	1409	68.5869	1409	35.2812	1409	0.860083	1409	0.408714
1410	11.8906	1410	7.29326	1410	4.14387	1410	2.06312	1410	36.9905	1410	9.98763	1410	0	1410	0	1410	0.27688	1410	1.38358	1410	4.99709	1410	20.1971	1410	70.8958	1410	37.4497	1410	0.835924	1410	0.400751
1411	11.6066	1411	7.19265	1411	4.54013	1411	2.03999	1411	38.0003	1411	9.3053	1411	0	1411	0	1411	0.285368	1411	1.47169	1411	5.22223	1411	18.7528	1411	73.7189	1411	39.9702	1411	0.812762	1411	0.393019
1412	11.336	1412	7.09756	1412	4.97309	1412	2.0268	1412	38.6285	1412	8.70721	1412	0	1412	0	1412	0.294249	1412	1.5681	1412	5.47885	1412	17.3049	1412	76.966	1412	42.8723	1412	0.790544	1412	0.385507
1413	11.0781	1413	7.00783	1413	5.43832	1413	2.02313	1413	38.8945	1413	8.19171	1413	0	1413	0	1413	0.303547	1413	1.67383	1413	5.77087	1413	15.9112	1413	80.4765	1413	46.1822	1413	0.769218	1413	0.378208
1414	10.8322	1414	6.92333	1414	5.92651	1414	2.02869	1414	38.8692	1414	7.75472	1414	0	1414	0	1414	0.313289	1414	1.79004	1414	6.10241	1414	14.6084	1414	84.0135	1414	49.9168	1414	0.748739	1414	0.371114
1415	10.5978	1415	6.84393	1415	6.42207	1415	2.04335	1415	38.4402	1415	7.39081	1415	0	1415	0	1415	0.323503	1415	1.91808	1415	6.47808	1415	13.4163	1415	87.2701	1415	54.0762	1415	0.729062	1415	0.364217
1416	9.76964	1416	6.76951	1416	6.90217	1416	2.06708	1416	38.1417	1416	7.09369	1416	0	1416	0	1416	0.334219	1416	2.05948	1416	6.90309	1416	12.3424	1416	89.8959	1416	58.6321	1416	0.710147	1416	0.35751
1417	9.56231	1417	6.69996	1417	7.33723	1417	2.09999	1417	37.8414	1417	6.85636	1417	0	1417	0	1417	0.345472	1417	2.21603	1417	7.38343	1417	11.3863	1417	92.009	1417	63.5131	1417	0.691954	1417	0.350986
1418	9.3647	1418	6.63519	1418	7.69349	1418	2.14232	1418	37.5842	1418	6.67101	1418	0	1418	0	1418	0.357297	1418	2.38976	1418	7.92602	1418	10.5423	1418	92.4274	1418	68.5885	1418	0.674447	1418	0.344639
1419	9.17635	1419	6.57513	1419	7.93813	1419	2.19442	1419	37.3689	1419	6.52878	1419	0	1419	0	1419	0.369733	1419	2.58303	1419	8.53882	1419	9.80257	1419	91.4796	1419	76.9722	1419	0.657593	1419	0.338462
1420	8.99682	1420	6.51971	1420	8.04599	1420	2.25679	1420	37.1489	1420	6.41968	1420	0	1420	0.0443823	1420	0.382823	1420	2.79856	1420	9.2309	1420	9.15814	1420	89.2095	1420	81.7795	1420	0.64136	1420	0.332449
1421	8.82572	1421	6.46887	1421	8.00575	1421	2.33005	1421	36.8436	1421	6.33278	1421	0	1421	0.0448271	1421	0.396612	1421	3.03946	1421	10.0125	1421	8.59997	1421	85.8171	1421	85.9506	1421	0.625717	1421	0.326595
1422	8.66268	1422	6.80976	1422	7.82305	1422	2.41499	1422	36.3564	1422	6.25697	1422	0	1422	0.0896734	1422	0.41115	1422	3.30928	1422	10.8949	1422	8.11955	1422	81.6039	1422	89.1181	1422	0.610637	1422	0.320893
1423	8.50735	1423	6.77184	1423	7.51895	1423	2.5125	1423	35.5996	1423	6.18234	1423	0	1423	0.0905768	1423	0.426493	1423	3.61206	1423	11.8903	1423	7.7092	1423	76.9047	1423	90.9582	1423	0.596093	1423	0.31534
1424	8.35941	1424	6.73845	1424	7.12454	1424	2.62365	1424	34.5183	1424	6.10181	1424	0	1424	0.0914939	1424	0.4427	1424	3.95233	1424	13.0111	1424	7.36214	1424	72.0282	1424	91.2648	1424	0.58206	1424	0.309929
1425	8.21856	1425	6.70959	1425	6.67407	1425	2.74964	1425	33.1061	1425	6.01248	1425	0	1425	0.0924249	1425	0.459835	1425	4.3351	1425	14.2693	1425	7.07254	1425	67.2223	1425	90.0034	1425	0.568515	1425	0.304655
1426	8.08453	1426	6.68525	1426	6.19906	1426	2.89175	1426	31.4052	1426	5.91605	1426	0	1426	0.0933702	1426	0.477971	1426	4.76576	1426	15.6744	1426	6.71589	1426	62.6635	1426	87.3204	1426	0.555435	1426	0.299515
1427	7.95706	1427	6.66545	1427	5.72483	1427	3.05137	1427	29.4938	1427	5.81814	1427	0	1427	0.0943301	1427	0.497185	1427	5.24989	1427	17.2315	1427	6.52869	1427	58.4623	1427	83.5035	1427	0.542799	1427	0.294504
1428	7.8359	1428	6.6502	1428	5.2694	1428	3.22985	1428	27.4658	1428	5.72675	1428	0	1428	0.0953048	1428	0.517563	1428	5.79288	1428	18.9376	1428	6.38693	1428	54.6768	1428	78.9116	1428	0.530587	1428	0.289617
1429	7.72083	1429	6.63956	1429	4.84407	1429	3.42847	1429	25.4113	1429	5.65063	1429	0	1429	0.0962948	1429	0.539201	1429	6.39934	1429	20.7763	1429	6.28827	1429	51.2906	1429	73.9027	1429	0.518782	1429	0.284851
1430	7.61165	1430	6.63356	1430	4.45472	1430	3.64827	1430	23.4043	1430	5.59801	1430	0	1430	0.0973002	1430	0.562201	1430	7.07205	1430	22.7123	1430	6.23109	1430	48.3756	1430	69.0724	1430	0.507364	1430	0.280201
1431	7.50816	1431	6.63227	1431	4.10339	1431	3.8899	1431	21.4978	1431	5.57585	1431	0	1431	0.0983214	1431	0.586678	1431	7.81053	1431	24.6855	1431	6.21449	1431	45.8769	1431	64.0772	1431	0.496318	1431	0.275664
1432	7.41019	1432	6.63576	1432	3.78959	1432	4.15353	1432	19.7241	1432	5.58974	1432	0	1432	0.0993588	1432	0.61276	1432	8.60896	1432	26.6064	1432	6.23825	1432	43.7706	1432	59.3575	1432	0.485627	1432	0.271236
1433	7.31757	1433	6.64413	1433	3.51133	1433	4.43875	1433	18.0991	1433	5.64408	1433	0	1433	0.100413	1433	0.640587	1433	9.45367	1433	28.3576	1433	6.30286	1433	42.0309	1433	55.0025	1433	0.475277	1433	0.266913
1434	7.23016	1434	6.65748	1434	3.26583	1434	4.74291	1434	16.6262	1434	5.74227	1434	0	1434	0.101483	1434	0.670314	1434	10.3204	1434	29.8033	1434	6.40947	1434	40.6324	1434	51.0525	1434	0.465253	1434	0.262693
1435	7.14781	1435	6.67593	1435	3.05001	1435	5.06823	1435	15.3011	1435	5.88696	1435	0	1435	0.102571	1435	0.702115	1435	11.1724	1435	30.809	1435	6.55995	1435	39.5524	1435	47.5138	1435	0.455541	1435	0.258572
1436	7.07041	1436	6.69963	1436	2.86078	1436	5.41158	1436	14.1148	1436	6.08001	1436	0	1436	0.103677	1436	0.736183	1436	11.9599	1436	31.2695	1436	6.75687	1436	38.7707	1436	44.3719	1436	0.44613	1436	0.254547
1437	6.99783	1437	6.72873	1437	2.69522	1437	5.77179	1437	13.0557	1437	6.32231	1437	0	1437	0.1048	1437	0.772733	1437	12.6241	1437	31.134	1437	7.00357	1437	38.2702	1437	41.6006	1437	0.437006	1437	0.250616
1438	6.92997	1438	6.76341	1438	2.55063	1438	6.14819	1438	12.1118	1438	6.61329	1438	0	1438	0.105942	1438	0.812005	1438	13.1044	1438	30.4207	1438	7.30411	1438	38.0354	1438	39.1685	1438	0.428158	1438	0.246774
1439	6.86675	1439	6.80387	1439	2.42462	1439	6.54099	1439	11.271	1439	6.95018	1439	0	1439	0.107102	1439	0.854269	1439	13.3508	1439	29.2111	1439	7.66329	1439	38.0518	1439	37.0425	1439	0.419575	1439	0.24302
1440	6.80807	1440	6.85034	1440	2.31504	1440	6.9518	1440	10.5219	1440	7.32715	1440	0	1440	0.108282	1440	0.899828	1440	13.3354	1440	27.6291	1440	8.08656	1440	38.3042	1440	35.1907	1440	0.411247	1440	0.239351
1441	6.75388	1441	6.90307	1441	2.22007	1441	7.3842	1441	9.85434	1441	7.73445	1441	0	1441	0.109481	1441	0.949022	1441	13.0599	1441	25.8131	1441	8.57988	1441	38.7744	1441	33.5835	1441	0.403163	1441	0.235765
1442	6.7041	1442	6.96233	1442	2.13807	1442	7.8439	1442	9.25895	1442	8.15797	1442	0	1442	0.110701	1442	1.00224	1442	12.5553	1442	23.8913	1442	9.14939	1442	39.4395	1442	32.1943	1442	0.395315	1442	0.232258
1443	6.65868	1443	7.02843	1443	2.06766	1443	8.33833	1443	8.72757	1443	8.57979	1443	0	1443	0.11194	1443	1.0599	1443	11.8737	1443	21.9676	1443	9.80091	1443	40.2706	1443	30.9994	1443	0.387693	1443	0.228828
1444	6.61759	1444	7.10171	1444	2.00763	1444	8.87544	1444	8.25302	1444	8.97998	1444	0	1444	0.113201	1444	1.12252	1444	11.0758	1444	20.1161	1444	10.5391	1444	41.2333	1444	29.9783	1444	0.380289	1444	0.225475
1445	6.58078	1445	7.18257	1445	1.95697	1445	9.46235	1445	7.82907	1445	9.33963	1445	0	1445	0.114483	1445	1.19063	1445	10.2198	1445	18.3837	1445	11.3665	1445	42.2907	1445	29.1133	1445	0.373094	1445	0.222194
1446	6.54825	1446	7.2714	1446	1.91479	1446	10.1038	1446	7.45027	1446	9.64422	1446	0	1446	0.115787	1446	1.26488	1446	9.35398	1446	16.7952	1446	12.2815	1446	43.4091	1446	28.3893	1446	0.366101	1446	0.218984
1447	6.51996	1447	7.36869	1447	1.88036	1447	10.8013	1447	7.11195	1447	9.88566	1447	0	1447	0.117113	1447	1.346	1447	8.51362	1447	15.3596	1447	13.2771	1447	44.5649	1447	27.7937	1447	0.359302	1447	0.215843
1448	6.49593	1448	7.47495	1448	1.85305	1448	11.5514	1448	6.81006	1448	10.0618	1448	0	1448	0.118462	1448	1.43481	1448	7.72162	1448	14.0753	1448	14.3382	1448	45.7499	1448	27.3156	1448	0.35269	1448	0.212769
1449	6.47615	1449	7.59075	1449	1.83232	1449	12.345	1449	6.54114	1449	10.1736	1449	0	1449	0.119835	1449	1.53225	1449	6.9906	1449	12.9347	1449	15.4405	1449	46.9713	1449	26.9466	1449	0.346259	1449	0.209761
1450	6.46065	1450	7.71673	1450	1.81773	1450	13.1649	1450	6.30222	1450	10.2205	1450	0	1450	0.121231	1450	1.63942	1450	6.32563	1450	11.9269	1450	16.5491	1450	48.2459	1450	26.6795	1450	0.340001	1450	0.206815
1451	6.44944	1451	7.8536	1451	1.80892	1451	13.9834	1451	5.96591	1451	10.1983	1451	0	1451	0.122653	1451	1.75757	1451	5.72672	1451	11.0397	1451	17.619	1451	49.5896	1451	26.5089	1451	0.333911	1451	0.203932
1452	6.44256	1452	8.16441	1452	1.80559	1452	14.7614	1452	5.781	1452	10.0982	1452	0	1452	0.124099	1452	1.88812	1452	5.19081	1452	10.1034	1452	18.5967	1452	51.0064	1452	26.4307	1452	0.327983	1452	0.201108
1453	6.44007	1453	8.32714	1453	1.80751	1453	15.4499	1453	5.61959	1453	9.91059	1453	0	1453	0.125571	1453	2.03275	1453	4.71317	1453	9.42277	1453	19.4238	1453	52.4816	1453	26.4421	1453	0.322211	1453	0.198342
1454	6.44202	1454	8.50343	1454	1.81451	1454	15.9956	1454	5.48019	1454	9.62965	1454	0	1454	0.127069	1454	2.19335	1454	4.28835	1454	8.82814	1454	20.0422	1454	53.9818	1454	26.5415	1454	0.316589	1454	0.195633
1455	6.44848	1455	8.69438	1455	1.82645	1455	16.3507	1455	5.3616	1455	9.25801	1455	0	1455	0.128594	1455	2.37212	1455	3.91078	1455	8.31008	1455	20.4021	1455	55.4639	1455	26.7284	1455	0.311113	1455	0.192979
1456	6.99618	1456	8.90123	1456	1.84326	1456	16.4836	1456	5.26285	1456	8.80828	1456	0	1456	0.130147	1456	2.5716	1456	3.57511	1456	7.86029	1456	20.4707	1456	56.8901	1456	27.0031	1456	0.305778	1456	0.190378
1457	7.0173	1457	9.12534	1457	1.8649	1457	16.3861	1457	5.18325	1457	8.30114	1457	0	1457	0.131728	1457	2.79467	1457	3.27637	1457	7.47158	1457	20.2412	1457	58.2437	1457	27.3669	1457	0.300578	1457	0.18783
1458	7.04329	1458	9.36827	1458	1.88955	1458	16.0744	1458	5.1223	1458	7.76123	1458	0	1458	0.133338	1458	3.04465	1458	3.0101	1458	7.13781	1458	19.7357	1458	59.5401	1458	27.8216	1458	0.29551	1458	0.185333
1459	7.07429	1459	9.63178	1459	1.92095	1459	15.583	1459	5.07977	1459	7.21255	1459	0	1459	0.134977	1459	3.32529	1459	2.77232	1459	6.85382	1459	19.0026	1459	60.8258	1459	28.3692	1459	0.290568	1459	0.182885
1460	7.11043	1460	9.91783	1460	1.95736	1460	14.9562	1460	5.0556	1460	6.67519	1460	0	1460	0.136648	1460	3.64076	1460	2.55953	1460	6.61527	1460	18.1077	1460	62.166	1460	29.0117	1460	0.285749	1460	0.180485
1461	7.15187	1461	10.2287	1461	1.9989	1461	14.2392	1461	5.04998	1461	6.16381	1461	0	1461	0.138349	1461	3.99568	1461	2.36865	1461	6.41863	1461	17.1225	1461	63.6252	1461	29.7499	1461	0.281048	1461	0.178132
1462	7.19878	1462	10.5668	1462	2.04576	1462	13.4734	1462	5.06332	1462	5.68764	1462	0.0421939	1462	0.140082	1462	4.39496	1462	2.19703	1462	6.26108	1462	16.1132	1462	65.2477	1462	30.5833	1462	0.276463	1462	0.175825
1463	7.25135	1463	10.9351	1463	2.09817	1463	12.6944	1463	5.09628	1463	5.25138	1463	0.0849078	1463	0.141848	1463	4.84363	1463	2.04234	1463	6.14042	1463	15.1342	1463	67.0424	1463	31.5082	1463	0.271988	1463	0.173562
1464	7.30979	1464	11.3369	1464	2.1564	1464	11.9313	1464	5.14975	1464	4.85634	1464	0.0857606	1464	0.143647	1464	5.34644	1464	1.90257	1464	6.05508	1464	14.2257	1464	68.9759	1464	32.5176	1464	0.267621	1464	0.171343
1465	7.37435	1465	11.7759	1465	2.22079	1465	11.2068	1465	5.22487	1465	4.50161	1465	0.0866263	1465	0.145481	1465	5.9072	1465	1.77598	1465	6.00402	1465	13.414	1465	70.9338	1465	33.6001	1465	0.263358	1465	0.169166
1466	7.44527	1466	12.2562	1466	2.29173	1466	10.5371	1466	5.32309	1466	4.18491	1466	0.0875052	1466	0.14735	1466	6.52785	1466	1.66105	1466	5.98676	1466	12.7142	1466	72.9053	1466	34.7408	1466	0.259196	1466	0.16703
1467	7.52284	1467	12.7828	1467	2.36965	1467	9.93234	1467	5.44611	1467	3.90329	1467	0.0883975	1467	0.149255	1467	7.20694	1467	1.55646	1467	6.00335	1467	12.1332	1467	74.7524	1467	35.9234	1467	0.255132	1467	0.164935
1468	7.60736	1468	13.3611	1468	2.45509	1468	9.39768	1468	5.59591	1468	3.65353	1468	0.0893035	1468	0.151198	1468	7.93771	1468	1.46106	1468	6.05435	1468	11.6715	1468	76.6927	1468	37.1344	1468	0.251162	1468	0.162879
1469	7.69919	1469	13.9973	1469	2.54864	1469	8.93453	1469	5.77473	1469	3.43246	1469	0.0902235	1469	0.153178	1469	8.7057	1469	1.37385	1469	6.14086	1469	11.3255	1469	78.1558	1469	38.3679	1469	0.247284	1469	0.160861
1470	7.79869	1470	14.6984	1470	2.65098	1470	8.5422	1470	5.98502	1470	3.23708	1470	0.0911578	1470	0.155198	1470	9.4864	1470	1.29396	1470	6.26449	1470	11.0878	1470	79.4773	1470	39.6302	1470	0.243495	1470	0.15888
1471	7.90627	1471	15.4724	1471	2.76288	1471	8.2189	1471	6.22931	1471	3.06467	1471	0.0921066	1471	0.157258	1471	10.2437	1471	1.22062	1471	6.42744	1471	10.9473	1471	80.7686	1471	40.8221	1471	0.239792	1471	0.156936
1472	8.02238	1472	16.3279	1472	2.88525	1472	7.96228	1472	6.5101	1472	2.9128	1472	0.0930704	1472	0.159359	1472	10.9303	1472	1.15316	1472	6.63242	1472	10.8885	1472	82.1711	1472	42.2172	1472	0.236173	1472	0.155027
1473	8.14753	1473	17.2743	1473	3.01909	1473	7.76903	1473	6.82951	1473	2.77934	1473	0.0940493	1473	0.161502	1473	11.4919	1473	1.09098	1473	6.88269	1473	10.8907	1473	83.8247	1473	43.7367	1473	0.232635	1473	0.153153
1474	8.28224	1474	18.3217	1474	3.16556	1474	7.63408	1474	7.18902	1474	2.66244	1474	0.0950437	1474	0.163689	1474	11.8756	1474	1.03356	1474	7.18198	1474	10.9273	1474	85.8404	1474	45.4271	1474	0.229176	1474	0.151313
1475	8.42713	1475	19.48	1475	3.326	1475	7.54948	1475	7.58895	1475	2.56053	1475	0.096054	1475	0.16592	1475	12.0401	1475	0.980443	1475	7.53437	1475	10.9666	1475	88.2788	1475	47.336	1475	0.225793	1475	0.149506
1476	8.58284	1476	20.7585	1476	3.5019	1476	7.50335	1476	8.028	1476	2.47227	1476	0.0970804	1476	0.168198	1476	11.9667	1476	0.931222	1476	7.94411	1476	10.9741	1476	91.1365	1476	49.5104	1476	0.222485	1476	0.147731
1477	8.7501	1477	22.1647	1477	3.69499	1477	7.47933	1477	8.503	1477	2.39656	1477	0.0981234	1477	0.170522	1477	11.6638	1477	0.885533	1477	8.41521	1477	10.9159	1477	94.338	1477	51.9965	1477	0.219248	1477	0.145987
1478	8.92971	1478	23.7018	1478	3.90725	1478	7.45692	1478	9.00886	1478	2.33248	1478	0.0991833	1478	0.172895	1478	11.1649	1478	0.843053	1478	8.9509	1478	10.7711	1478	97.7348	1478	54.841	1478	0.216082	1478	0.144275
1479	9.12256	1479	25.367	1479	4.14092	1479	7.41317	1479	9.53926	1479	2.27929	1479	0.10026	1479	0.175318	1479	10.5199	1479	0.803496	1479	9.55281	1479	10.5272	1479	101.114	1479	58.0922	1479	0.212983	1479	0.142592
1480	9.32961	1480	27.1476	1480	4.39856	1480	7.32592	1480	10.0879	1480	2.23644	1480	0.101355	1480	0.177792	1480	9.78385	1480	0.766605	1480	10.2199	1480	10.1885	1480	104.225	1480	61.8017	1480	0.209951	1480	0.140939
1481	9.55196	1481	29.0179	1481	4.68307	1481	7.17799	1481	10.6501	1481	2.20352	1481	0.102468	1481	0.180318	1481	9.00726	1481	0.732151	1481	10.9472	1481	9.77339	1481	106.818	1481	66.0243	1481	0.206982	1481	0.139314
1482	9.79079	1482	30.9369	1482	4.99777	1482	6.96087	1482	11.2243	1482	2.18026	1482	0.103599	1482	0.182899	1482	8.23084	1482	0.699927	1482	11.7248	1482	9.30826	1482	108.581	1482	70.8183	1482	0.204077	1482	0.137718
1483	10.0475	1483	32.8485	1483	5.34637	1483	6.67644	1483	11.8122	1483	2.16655	1483	0.104749	1483	0.185536	1483	7.48349	1483	0.669749	1483	12.5371	1483	8.82212	1483	109.663	1483	76.2435	1483	0.201231	1483	0.136149
1484	10.3234	1484	34.6868	1484	5.73304	1484	6.33592	1484	12.4184	1484	2.16241	1484	0.105918	1484	0.188229	1484	6.78329	1484	0.64145	1484	13.3637	1484	8.3413	1484	109.977	1484	82.3576	1484	0.198445	1484	0.134607
1485	10.6204	1485	36.3865	1485	6.16242	1485	5.95642	1485	13.0485	1485	2.16799	1485	0.107107	1485	0.190982	1485	6.13966	1485	0.614879	1485	14.1816	1485	7.88682	1485	109.676	1485	89.2092	1485	0.195717	1485	0.133091
1486	10.9401	1486	37.8987	1486	6.63961	1486	5.55684	1486	13.7065	1486	2.18362	1486	0.108316	1486	0.193796	1486	5.55586	1486	0.589902	1486	14.9694	1486	7.47353	1486	108.994	1486	96.8273	1486	0.193044	1486	0.131601
1487	11.5139	1487	39.206	1487	7.17012	1487	5.15441	1487	14.393	1487	2.20973	1487	0.109546	1487	0.196672	1487	5.03106	1487	0.566394	1487	15.7111	1487	7.11072	1487	108.196	1487	105.206	1487	0.190425	1487	0.130136
1488	11.8881	1488	40.3319	1488	7.75981	1488	4.7627	1488	15.1023	1488	2.24698	1488	0.110796	1488	0.199612	1488	4.56202	1488	0.544245	1488	16.3992	1488	6.80319	1488	107.534	1488	114.283	1488	0.187859	1488	0.128695
1489	12.2921	1489	41.3392	1489	8.41473	1489	4.39107	1489	15.8201	1489	2.29616	1489	0.112068	1489	0.202619	1489	4.14427	1489	0.523353	1489	17.0335	1489	6.55236	1489	107.218	1489	123.913	1489	0.185345	1489	0.127279
1490	12.729	1490	42.3195	1490	9.14091	1490	4.04503	1490	16.5223	1490	2.35827	1490	0.113362	1490	0.205694	1490	3.77282	1490	0.503627	1490	17.6168	1490	6.35702	1490	107.401	1490	133.844	1490	0.18288	1490	0.125886
1491	13.2022	1491	43.3775	1491	9.94408	1491	3.72707	1491	17.1744	1491	2.43452	1491	0.114679	1491	0.208839	1491	3.44269	1491	0.484981	1491	18.1487	1491	6.2138	1491	108.187	1491	144.751	1491	0.180465	1491	0.124516
1492	13.7152	1492	44.6175	1492	10.8294	1492	3.43754	1492	17.7342	1492	2.52638	1492	0.116019	1492	0.212057	1492	3.14913	1492	0.46734	1492	18.6211	1492	6.1171	1492	109.644	1492	154.031	1492	0.178097	1492	0.123169
1493	14.2726	1493	46.1348	1493	11.8014	1493	3.17545	1493	18.1584	1493	2.63552	1493	0.117382	1493	0.21535	1493	2.88778	1493	0.450634	1493	19.0172	1493	6.05886	1493	111.811	1493	162.13	1493	0.175775	1493	0.121844
1494	14.879	1494	48.0124	1494	12.8635	1494	2.93898	1494	18.4117	1494	2.76392	1494	0.118769	1494	0.21872	1494	2.65474	1494	0.434798	1494	19.3166	1494	6.02814	1494	114.641	1494	168.413	1494	0.173498	1494	0.12054
1495	15.5402	1495	50.322	1495	14.018	1495	2.72572	1495	18.477	1495	2.91379	1495	0.120181	1495	0.222169	1495	2.44652	1495	0.419774	1495	19.5028	1495	6.01097	1495	118.282	1495	172.411	1495	0.171265	1495	0.119258
1496	16.2624	1496	53.1262	1496	15.2649	1496	2.53391	1496	18.3602	1496	3.08759	1496	0.121619	1496	0.225701	1496	2.26007	1496	0.405507	1496	19.5709	1496	5.99086	1496	122.622	1496	173.781	1496	0.169075	1496	0.117997
1497	17.0529	1497	56.4806	1497	16.6002	1497	2.36107	1497	18.0892	1497	3.28793	1497	0.123082	1497	0.229317	1497	2.09273	1497	0.391948	1497	19.5307	1497	5.95029	1497	127.565	1497	172.489	1497	0.166927	1497	0.116756
1498	17.9198	1498	60.4343	1498	18.0123	1498	2.20511	1498	17.7062	1498	3.51746	1498	0.124572	1498	0.233021	1498	1.94218	1498	0.379052	1498	19.4032	1498	5.87326	1498	132.929	1498	168.795	1498	0.164819	1498	0.115535
1499	18.8727	1499	65.0271	1499	19.4782	1499	2.06412	1499	17.2569	1499	3.72421	1499	0.126089	1499	0.236815	1499	1.8064	1499	0.366776	1499	19.2131	1499	5.74833	1499	138.433	1499	163.193	1499	0.162751	1499	0.114335
1500	19.922	1500	70.284	1500	20.9599	1500	1.9364	1500	16.7816	1500	4.01934	1500	0.127634	1500	0.240702	1500	1.68365	1500	0.355082	1500	18.9792	1500	5.57107	1500	143.701	1500	156.302	1500	0.160721	1500	0.113153
1501	21.08	1501	76.204	1501	22.4036	1501	1.82044	1501	16.3111	1501	4.34854	1501	0.129207	1501	0.244685	1501	1.5724	1501	0.343933	1501	18.7086	1501	5.3448	1501	148.293	1501	148.75	1501	0.158729	1501	0.111991
1502	22.3602	1502	82.7443	1502	23.7441	1502	1.71489	1502	15.8662	1502	4.71034	1502	0.13081	1502	0.248768	1502	1.47134	1502	0.333297	1502	18.396	1502	5.07924	1502	151.759	1502	141.081	1502	0.156774	1502	0.110847
1503	23.7777	1503	89.799	1503	24.9144	1503	1.61858	1503	15.4617	1503	5.10005	1503	0.132442	1503	0.252954	1503	1.37932	1503	0.323143	1503	18.0271	1503	4.78777	1503	153.73	1503	133.707	1503	0.154855	1503	0.109722
1504	25.3489	1504	97.1752	1504	25.8604	1504	1.53049	1504	15.1099	1504	5.50845	1504	0.134106	1504	0.257246	1504	1.29534	1504	0.313442	1504	17.5858	1504	4.48436	1504	154	1504	126.864	1504	0.152971	1504	0.108616
1505	27.0915	1505	104.571	1505	26.5547	1505	1.44971	1505	14.8234	1505	5.9205	1505	0.1358	1505	0.261648	1505	1.21853	1505	0.304169	1505	17.0606	1505	4.18124	1505	152.587	1505	120.736	1505	0.151121	1505	0.072683
1506	29.0233	1506	111.57	1506	27.0044	1506	1.37547	1506	14.616	1506	6.31469	1506	0.137528	1506	0.266164	1506	1.14812	1506	0.295298	1506	16.4483	1506	3.88779	1506	149.725	1506	115.315	1506	0.149304	1506	0.0719589
1507	31.1614	1507	117.656	1507	27.2488	1507	1.30707	1507	14.5008	1507	6.66377	1507	0.139288	1507	0.270797	1507	1.08346	1507	0.286806	1507	15.7549	1507	3.61025	1507	145.811	1507	110.539	1507	0.14752	1507	0.0712475
1508	33.52	1508	122.204	1508	27.3471	1508	1.24391	1508	14.4884	1508	6.93747	1508	0.141082	1508	0.275552	1508	1.02394	1508	0.278674	1508	14.9933	1508	3.35213	1508	141.308	1508	106.3	1508	0.145767	1508	0.0705487
1509	36.1072	1509	124.872	1509	27.3608	1509	1.18547	1509	14.5842	1509	7.10753	1509	0.142911	1509	0.280433	1509	0.969064	1509	0.27088	1509	14.1761	1509	3.11489	1509	136.657	1509	102.472	1509	0.144046	1509	0.0352099
1510	38.9211	1510	125.261	1510	27.3374	1510	1.13128	1510	14.7863	1510	7.15375	1510	0.144776	1510	0.285445	1510	0.918366	1510	0.263406	1510	13.3361	1510	2.89853	1510	132.208	1510	98.9448	1510	0.142355	1510	0.0348799
1511	41.9439	1511	123.303	1511	27.297	1511	1.08092	1511	15.0836	1511	7.06922	1511	0.146677	1511	0.290591	1511	0.871447	1511	0.256235	1511	12.4906	1511	2.70217	1511	128.201	1511	95.6456	1511	0.140693	1511	0.000260544
1512	45.1363	1512	119.201	1512	27.2275	1512	1.03405	1512	15.454	1512	6.86214	1512	0.148616	1512	0.295878	1512	0.827948	1512	0.249352	1512	11.6623	1512	2.52441	1512	124.762	1512	92.5447	1512	0.139061	1512	0.000285734
1513	48.4326	1513	113.374	1513	27.0867	1513	0.990326	1513	15.8641	1513	6.55364	1513	0.150594	1513	0.30131	1513	0.787555	1513	0.24274	1513	10.8709	1513	2.36365	1513	121.925	1513	89.6478	1513	0.137456	1513	0.000314073
1514	51.7402	1514	106.352	1514	26.8126	1514	0.949478	1514	16.2694	1514	6.17235	1514	0.152611	1514	0.306892	1514	0.749984	1514	0.236387	1514	10.1323	1514	2.21822	1514	119.659	1514	86.9769	1514	0.135879	1514	0.000345932
1515	54.9464	1515	98.6742	1515	26.3404	1515	0.909917	1515	16.618	1515	5.74836	1515	0.15467	1515	0.312631	1515	0.714985	1515	0.230278	1515	9.45732	1515	2.08651	1515	117.883	1515	84.5495	1515	0.134329	1515	0.000381668
1516	57.9354	1516	90.8014	1516	25.6223	1516	0.874096	1516	16.8562	1516	5.30841	1516	0.15677	1516	0.318532	1516	0.682333	1516	0.224402	1516	8.85227	1516	1.96703	1516	116.481	1516	82.3638	1516	0.132806	1516	0.000421589
1517	60.6148	1517	82.3764	1517	24.6421	1517	0.840466	1517	16.9364	1517	4.87334	1517	0.158913	1517	0.324601	1517	0.651827	1517	0.218747	1517	8.31976	1517	1.85841	1517	115.296	1517	80.393	1517	0.131308	1517	0.000465886
1518	62.9433	1518	75.0603	1518	23.4213	1518	0.808848	1518	16.8249	1518	4.45753	1518	0.1611	1518	0.330844	1518	0.623286	1518	0.213301	1518	7.85969	1518	1.75944	1518	114.131	1518	78.5914	1518	0.129835	1518	0.000514539
1519	64.9498	1519	68.2741	1519	22.0127	1519	0.779078	1519	16.5068	1519	4.06967	1519	0.163332	1519	0.337269	1519	0.596548	1519	0.208056	1519	7.4702	1519	1.66902	1519	112.761	1519	76.9072	1519	0.128387	1519	0.000567186
1520	66.7351	1520	62.0804	1520	20.4863	1520	0.751012	1520	15.9884	1520	3.71398	1520	0.165612	1520	0.343882	1520	0.571467	1520	0.203	1520	7.14845	1520	1.58621	1520	110.961	1520	75.2993	1520	0.126963	1520	0.000622954
1521	68.4553	1521	56.49	1521	18.9141	1521	0.724517	1521	15.2952	1521	3.39161	1521	0.167939	1521	0.350691	1521	0.547911	1521	0.198126	1521	6.89103	1521	1.51018	1521	108.553	1521	73.7502	1521	0.125563	1521	0.000680285
1522	70.1372	1522	51.4816	1522	17.3585	1522	0.699475	1522	14.4667	1522	3.1017	1522	0.170316	1522	0.357703	1522	0.525761	1522	0.193424	1522	6.69409	1522	1.44018	1522	105.45	1522	72.2713	1522	0.124186	1522	0.000736793
1523	72.2846	1523	47.0156	1523	15.866	1523	0.675777	1523	13.5494	1523	2.84224	1523	0.172743	1523	0.364927	1523	0.504908	1523	0.188887	1523	6.55326	1523	1.37558	1523	101.681	1523	70.8986	1523	0.122831	1523	0.000789253
1524	74.9079	1524	43.0441	1524	14.4673	1524	0.653326	1524	12.5899	1524	2.61065	1524	0.175222	1524	0.372372	1524	0.485255	1524	0.184507	1524	6.46325	1524	1.31582	1524	97.381	1524	69.6826	1524	0.121498	1524	0.000833809
1525	78.1504	1525	39.5165	1525	13.1775	1525	0.632033	1525	11.6286	1525	2.40416	1525	0.177755	1525	0.380046	1525	0.466713	1525	0.180277	1525	6.41725	1525	1.26039	1525	92.7568	1525	68.6768	1525	0.120187	1525	0.000866478
1526	82.1257	1526	36.3838	1526	12.0044	1526	0.611817	1526	10.6971	1526	2.17126	1526	0.180344	1526	0.387958	1526	0.4492	1526	0.176191	1526	6.40616	1526	1.20888	1526	88.0363	1526	67.9295	1526	0.118897	1526	0.0008839
1527	86.9158	1527	33.5999	1527	10.9455	1527	0.592604	1527	9.81673	1527	2.0074	1527	0.182989	1527	0.39612	1527	0.432643	1527	0.17224	1527	6.41796	1527	1.1609	1527	83.4294	1527	67.4799	1527	0.117628	1527	0.000884125
1528	92.5671	1528	31.1232	1528	9.99478	1528	0.57287	1528	9	1528	1.86096	1528	0.185693	1528	0.40454	1528	0.416974	1528	0.168421	1528	6.4374	1528	1.11612	1528	79.1033	1528	67.3584	1528	0.116378	1528	0.000867127
1529	99.0809	1529	28.9165	1529	9.14383	1529	0.555481	1529	8.25239	1529	1.72983	1529	0.188457	1529	0.413231	1529	0.402132	1529	0.164727	1529	6.44655	1529	1.07423	1529	75.1761	1529	67.5884	1529	0.115149	1529	0.000834812
1530	106.397	1530	26.9469	1530	8.38333	1530	0.53891	1530	7.57438	1530	1.61215	1530	0.191283	1530	0.422205	1530	0.38806	1530	0.161153	1530	6.42652	1530	1.03498	1530	71.7214	1530	68.1897	1530	0.113939	1530	0.000790513
1531	114.37	1531	25.1856	1531	7.70384	1531	0.523103	1531	6.96323	1531	1.50629	1531	0.194173	1531	0.431472	1531	0.374706	1531	0.157693	1531	6.36043	1531	0.99814	1531	68.7782	1531	69.1808	1531	0.112748	1531	0.000738207
1532	122.743	1532	23.6076	1532	7.09636	1532	0.508014	1532	6.41436	1532	1.41081	1532	0.197128	1532	0.441047	1532	0.362023	1532	0.154343	1532	6.23673	1532	0.963495	1532	66.3619	1532	70.5821	1532	0.111576	1532	0.000681761
1533	131.122	1533	22.191	1533	6.55257	1533	0.493597	1533	5.92233	1533	1.32447	1533	0.200152	1533	0.450942	1533	0.349967	1533	0.151098	1533	6.05181	1533	0.930864	1533	64.4745	1533	72.4175	1533	0.110422	1533	0.000624419
1534	138.979	1534	20.5934	1534	6.06495	1534	0.479813	1534	5.48146	1534	1.24619	1534	0.203246	1534	0.461173	1534	0.338497	1534	0.147955	1534	5.81056	1534	0.900081	1534	63.1116	1534	74.7154	1534	0.109285	1534	0.000568589
1535	145.674	1535	19.4487	1535	5.62683	1535	0.466624	1535	5.08623	1535	1.17503	1535	0.206411	1535	0.471755	1535	0.327578	1535	0.144907	1535	5.52474	1535	0.871	1535	62.2678	1535	77.5097	1535	0.108166	1535	0.000515849
1536	150.542	1536	18.4158	1536	5.23231	1536	0.453994	1536	4.73148	1536	1.11018	1536	0.209652	1536	0.482703	1536	0.317173	1536	0.141953	1536	5.20975	1536	0.843486	1536	61.9404	1536	80.8395	1536	0.107065	1536	0.000467086
1537	153.012	1537	17.4824	1537	4.87621	1537	0.441893	1537	4.41249	1537	1.05093	1537	0.212969	1537	0.494035	1537	0.307253	1537	0.139088	1537	4.88135	1537	0.81742	1537	62.064	1537	84.7479	1537	0.10598	1537	0.000422676
1538	152.74	1538	16.6376	1538	4.55403	1538	0.430289	1538	4.12508	1538	0.996657	1538	0.216365	1538	0.505769	1538	0.297786	1538	0.136309	1538	4.55313	1538	0.792695	1538	62.7811	1538	89.2804	1538	0.104911	1538	0.000382644
1539	149.696	1539	15.8722	1539	4.26183	1539	0.419155	1539	3.86551	1539	0.94683	1539	0.219842	1539	0.517924	1539	0.288748	1539	0.133611	1539	4.23537	1539	0.769212	1539	64.037	1539	94.4795	1539	0.103859	1539	0.000346804
1540	144.17	1540	15.1779	1540	3.99619	1540	0.408465	1540	3.6305	1540	0.900977	1540	0.223405	1540	0.530521	1540	0.280111	1540	0.130993	1540	3.93486	1540	0.746883	1540	65.8492	1540	100.378	1540	0.0343609	1540	0.00031485
1541	136.698	1541	14.5477	1541	3.75411	1541	0.398195	1541	3.41721	1541	0.858686	1541	0.227054	1541	0.54358	1541	0.271853	1541	0.128451	1541	3.65541	1541	0.725628	1541	68.2374	1541	106.989	1541	1.12045e-05	1541	0.000286424
1542	127.924	1542	13.9752	1542	3.53299	1542	0.388323	1542	3.22311	1542	0.819594	1542	0.230793	1542	0.557125	1542	0.263953	1542	0.125981	1542	3.39857	1542	0.705372	1542	71.2194	1542	114.288	1542	1.21298e-05	1542	0.000261158
1543	117.692	1543	13.455	1543	3.33056	1543	0.378829	1543	3.04605	1543	0.783385	1543	0.234625	1543	0.57118	1543	0.256389	1543	0.123583	1543	3.16431	1543	0.686051	1543	74.8042	1543	122.191	1543	1.31633e-05	1543	0.000238696
1544	108.121	1544	12.9823	1544	3.14484	1544	0.369691	1544	2.88411	1544	0.749777	1544	0.238553	1544	0.58577	1544	0.249144	1544	0.121251	1544	2.95166	1544	0.667601	1544	78.9823	1544	130.532	1544	1.43201e-05	1544	0.000218707
1545	98.8079	1545	12.5529	1545	2.97407	1545	0.360893	1545	2.73564	1545	0.718524	1545	0.242581	1545	0.600924	1545	0.2422	1545	0.118985	1545	2.75911	1545	0.649968	1545	83.7116	1545	139.035	1545	1.56175e-05	1545	0.000200893
1546	90.0141	1546	12.1631	1546	2.81674	1546	0.352417	1546	2.5992	1546	0.689406	1546	0.246711	1546	0.61667	1546	0.23554	1546	0.116782	1546	2.58491	1546	0.6331	1546	88.8996	1546	147.301	1546	1.70748e-05	1546	0.000184988
1547	81.8853	1547	11.8095	1547	2.67016	1547	0.344247	1547	2.47351	1547	0.662229	1547	0.250947	1547	0.633039	1547	0.229149	1547	0.114639	1547	2.42726	1547	0.61695	1547	94.3836	1547	154.816	1547	1.87138e-05	1547	0.000170756
1548	74.4827	1548	11.4894	1548	2.53583	1548	0.336369	1548	2.35748	1548	0.636818	1548	0.255292	1548	0.650065	1548	0.223013	1548	0.112554	1548	2.28442	1548	0.601475	1548	99.9135	1548	160.997	1548	2.05578e-05	1548	0.000157992
1549	67.8105	1549	11.2001	1549	2.41136	1549	0.328767	1549	2.25013	1549	0.61302	1549	0.259752	1549	0.667783	1549	0.217119	1549	0.110526	1549	2.15479	1549	0.586635	1549	105.146	1549	165.286	1549	2.26317e-05	1549	0.000146518
1550	61.8372	1550	10.9394	1550	2.29581	1550	0.32143	1550	2.1506	1550	0.590697	1550	0.264329	1550	0.68623	1550	0.211454	1550	0.108552	1550	2.03688	1550	0.572393	1550	109.661	1550	167.264	1550	2.49599e-05	1550	0.000136178
1551	56.5122	1551	10.7053	1551	2.18837	1551	0.314344	1551	2.05813	1551	0.569725	1551	0.269028	1551	0.705448	1551	0.206007	1551	0.10663	1551	1.92938	1551	0.558714	1551	113.011	1551	166.758	1551	2.75644e-05	1551	0.000126838
1552	51.7763	1552	10.4961	1552	2.0883	1552	0.307497	1552	1.97207	1552	0.549993	1552	0.273852	1552	0.725478	1552	0.200767	1552	0.104758	1552	1.83112	1552	0.545567	1552	114.799	1552	163.89	1552	3.04609e-05	1552	0.00011838
1553	47.3735	1553	10.3102	1553	1.99495	1553	0.30088	1553	1.89181	1553	0.531401	1553	0.278808	1553	0.746368	1553	0.195723	1553	0.102935	1553	1.74109	1553	0.532923	1553	114.771	1553	159.038	1553	3.36528e-05	1553	0.000110702
1554	43.6361	1554	10.1464	1554	1.90774	1554	0.294481	1554	1.81684	1554	0.51386	1554	0.283898	1554	0.768167	1554	0.190865	1554	0.10116	1554	1.65837	1554	0.520755	1554	112.877	1554	152.746	1554	3.71232e-05	1554	0.000103717
1555	40.3126	1555	10.0033	1555	1.82614	1555	0.288292	1555	1.74669	1555	0.497288	1555	0.289129	1555	0.790927	1555	0.186185	1555	0.0994295	1555	1.58219	1555	0.509037	1555	109.287	1555	145.598	1555	4.08241e-05	1555	9.73461e-05
1556	37.3535	1556	9.88001	1556	1.74969	1556	0.282301	1556	1.68093	1556	0.461655	1556	0.294506	1556	0.814707	1556	0.181675	1556	0.0977431	1556	1.51183	1556	0.497746	1556	104.344	1556	138.127	1556	4.46644e-05	1556	9.15236e-05
1557	34.7146	1557	9.77562	1557	1.67796	1557	0.276502	1557	1.61921	1557	0.447006	1557	0.300033	1557	0.839566	1557	0.177325	1557	0.0960992	1557	1.44671	1557	0.48686	1557	98.4774	1557	130.754	1557	4.84991e-05	1557	8.61906e-05
1558	32.3571	1558	9.68936	1558	1.60835	1558	0.270885	1558	1.56117	1558	0.433124	1558	0.305718	1558	0.865572	1558	0.17313	1558	0.0944963	1558	1.38629	1558	0.476358	1558	92.1193	1558	123.777	1558	5.21254e-05	1558	8.12955e-05
1559	30.2468	1559	9.6206	1559	1.54499	1559	0.265443	1559	1.50654	1559	0.419953	1559	0.311564	1559	0.892794	1559	0.16908	1559	0.0929331	1559	1.33011	1559	0.466221	1559	85.6398	1559	117.38	1559	5.52919e-05	1559	7.67934e-05
1560	28.3541	1560	9.56881	1560	1.48532	1560	0.260168	1560	1.45502	1560	0.407442	1560	0.31758	1560	0.92131	1560	0.165171	1560	0.0914082	1560	1.27775	1560	0.456432	1560	79.3187	1560	111.658	1560	5.7727e-05	1560	7.26445e-05
1561	26.6532	1561	9.53356	1561	1.42907	1561	0.255054	1561	1.40639	1561	0.395548	1561	0.32377	1561	0.951202	1561	0.161395	1561	0.0899205	1561	1.22885	1561	0.446973	1561	75.6116	1561	106.644	1561	5.91868e-05	1561	6.88141e-05
1562	25.1217	1562	9.51452	1562	1.37597	1562	0.250094	1562	1.36042	1562	0.384227	1562	0.330143	1562	0.982558	1562	0.157746	1562	0.0884688	1562	1.18309	1562	0.437829	1562	70.1127	1562	102.329	1562	5.95095e-05	1562	6.52711e-05
1563	23.7402	1563	9.51146	1563	1.32579	1563	0.24527	1563	1.31691	1563	0.373441	1563	0.336706	1563	1.01548	1563	0.154219	1563	0.0870518	1563	1.1402	1563	0.428985	1563	65.1164	1563	98.6795	1563	5.86577e-05	1563	6.19884e-05
1564	22.4917	1564	9.52422	1564	1.27833	1564	0.240599	1564	1.27568	1564	0.363156	1564	0.343465	1564	1.05006	1564	0.150809	1564	0.0856686	1564	1.09992	1564	0.420428	1564	60.6303	1564	95.6521	1564	5.67288e-05	1564	5.89416e-05
1565	21.3617	1565	9.55275	1565	1.2334	1565	0.236065	1565	1.23657	1565	0.35334	1565	0.350429	1565	1.08642	1565	0.14751	1565	0.084318	1565	1.06202	1565	0.412144	1565	56.6368	1565	93.015	1565	5.39285e-05	1565	5.61092e-05
1566	20.3374	1566	9.59707	1566	1.19081	1566	0.231661	1566	1.19943	1566	0.343962	1566	0.357607	1566	1.12469	1566	0.144318	1566	0.082999	1566	1.02631	1566	0.40412	1566	53.1037	1566	91.088	1566	5.052e-05	1566	5.3472e-05
1567	19.4076	1567	9.65731	1567	1.1504	1567	0.227383	1567	1.16412	1567	0.334996	1567	0.365006	1567	1.16498	1567	0.141228	1567	0.0817107	1567	0.992613	1567	0.396346	1567	49.9925	1567	89.6417	1567	4.67705e-05	1567	5.10128e-05
1568	18.5626	1568	9.73366	1568	1.11204	1568	0.223226	1568	1.13051	1568	0.326417	1568	0.372637	1568	1.20746	1568	0.138235	1568	0.080452	1568	0.960762	1568	0.388811	1568	47.263	1568	88.6364	1568	4.29117e-05	1568	4.87164e-05
1569	17.7939	1569	9.82641	1569	1.07558	1569	0.219185	1569	1.0985	1569	0.318201	1569	0.380508	1569	1.25228	1569	0.135337	1569	0.0792222	1569	0.930617	1569	0.381504	1569	44.8762	1569	88.5611	1569	3.91203e-05	1569	4.65688e-05
1570	17.0942	1570	9.93595	1570	1.0409	1570	0.215255	1570	1.06799	1570	0.310327	1570	0.388631	1570	1.2996	1570	0.132528	1570	0.0780203	1570	0.902049	1570	0.374416	1570	42.7961	1570	88.3451	1570	3.55156e-05	1570	4.45578e-05
1571	16.4567	1571	10.0628	1571	1.00789	1571	0.211434	1571	1.03886	1571	0.302775	1571	0.397015	1571	1.34963	1571	0.129805	1571	0.0768455	1571	0.874939	1571	0.367537	1571	40.99	1571	88.4827	1571	3.21678e-05	1571	4.26721e-05
1572	15.8759	1572	10.2074	1572	0.976432	1572	0.207716	1572	1.01104	1572	0.295527	1572	0.405673	1572	1.40256	1572	0.127166	1572	0.075697	1572	0.849183	1572	0.360859	1572	39.4292	1572	88.9551	1572	2.91094e-05	1572	4.09019e-05
1573	15.3466	1573	10.3706	1573	0.946442	1573	0.204097	1573	0.984445	1573	0.288565	1573	0.414616	1573	1.45862	1573	0.124605	1573	0.074574	1573	0.824684	1573	0.348888	1573	38.0888	1573	89.748	1573	2.63468e-05	1573	3.92379e-05
1574	14.8645	1574	10.5531	1574	0.917826	1574	0.200576	1574	0.95373	1574	0.281875	1574	0.423856	1574	1.51806	1574	0.122121	1574	0.0734757	1574	0.801356	1574	0.342642	1574	36.9471	1574	90.8511	1574	2.38701e-05	1574	3.7672e-05
1575	14.4254	1575	10.7558	1575	0.890502	1575	0.197146	1575	0.929418	1575	0.275441	1575	0.433408	1575	1.58116	1575	0.119711	1575	0.0724015	1575	0.779119	1575	0.336573	1575	35.9858	1575	92.2583	1575	2.16603e-05	1575	3.61967e-05
1576	14.026	1576	10.9799	1576	0.864392	1576	0.193807	1576	0.906124	1576	0.269249	1576	0.443285	1576	1.6482	1576	0.117371	1576	0.0713507	1576	0.7579	1576	0.330673	1576	35.1896	1576	93.9672	1576	1.96939e-05	1576	3.48053e-05
1577	13.6632	1577	11.2264	1577	0.839425	1577	0.190554	1577	0.883787	1577	0.263286	1577	0.453501	1577	1.71953	1577	0.115098	1577	0.0703225	1577	0.737634	1577	0.324937	1577	34.5457	1577	95.9787	1577	1.79459e-05	1577	3.34915e-05
1578	13.3342	1578	11.4969	1578	0.815536	1578	0.187384	1578	0.862353	1578	0.257542	1578	0.464073	1578	1.79551	1578	0.112891	1578	0.0693163	1578	0.718259	1578	0.319357	1578	34.0435	1578	98.2976	1578	1.63922e-05	1578	3.22499e-05
1579	13.0366	1579	11.7927	1579	0.792663	1579	0.184294	1579	0.841772	1579	0.252004	1579	0.475018	1579	1.87655	1579	0.110746	1579	0.0683316	1579	0.69972	1579	0.313928	1579	33.6747	1579	100.932	1579	1.501e-05	1579	3.10753e-05
1580	12.7683	1580	12.1156	1580	0.770749	1580	0.174649	1580	0.821995	1580	0.246662	1580	0.486353	1580	1.96308	1580	0.108662	1580	0.0673676	1580	0.681966	1580	0.308645	1580	33.4329	1580	103.892	1580	1.37788e-05	1580	2.99629e-05
1581	12.5274	1581	12.4676	1581	0.749741	1581	0.171779	1581	0.802981	1581	0.241506	1581	0.498096	1581	2.05562	1581	0.106636	1581	0.0664239	1581	0.664949	1581	0.303501	1581	33.3135	1581	107.194	1581	1.26799e-05	1581	2.89086e-05
1582	12.3121	1582	12.8509	1582	0.729589	1582	0.168979	1582	0.784686	1582	0.236528	1582	0.510267	1582	2.15472	1582	0.104665	1582	0.0654998	1582	0.648627	1582	0.298492	1582	33.3133	1582	110.855	1582	1.16973e-05	1582	2.79084e-05
1583	12.1211	1583	13.268	1583	0.710248	1583	0.164675	1583	0.767075	1583	0.231719	1583	0.522887	1583	2.261	1583	0.102749	1583	0.0645949	1583	0.632959	1583	0.293613	1583	33.431	1583	114.899	1583	1.08166e-05	1583	2.69587e-05
1584	11.9529	1584	13.7215	1584	0.691674	1584	0.162028	1584	0.75011	1584	0.22707	1584	0.535979	1584	2.37514	1584	0.100885	1584	0.0637085	1584	0.617907	1584	0.288859	1584	33.6666	1584	119.351	1584	1.00253e-05	1584	2.60562e-05
1585	11.8065	1585	14.2147	1585	0.673828	1585	0.159444	1585	0.73376	1585	0.222575	1585	0.549567	1585	2.49793	1585	0.0990709	1585	0.0628403	1585	0.603439	1585	0.284226	1585	34.0217	1585	124.243	1585	9.31267e-06	1585	2.51979e-05
1586	11.6809	1586	14.7511	1586	0.656671	1586	0.156924	1586	0.717993	1586	0.218225	1586	0.563674	1586	2.63023	1586	0.0973052	1586	0.0619896	1586	0.58952	1586	0.279709	1586	34.4995	1586	129.611	1586	8.66933e-06	1586	2.43808e-05
1587	11.5751	1587	15.3346	1587	0.640168	1587	0.154463	1587	0.702779	1587	0.214015	1587	0.578329	1587	2.77303	1587	0.0955862	1587	0.0611561	1587	0.576123	1587	0.275304	1587	35.1046	1587	135.497	1587	8.0871e-06	1587	2.36026e-05
1588	11.4885	1588	15.9697	1588	0.624287	1588	0.142657	1588	0.64798	1588	0.209938	1588	0.593559	1588	2.92742	1588	0.0939121	1588	0.0603392	1588	0.56322	1588	0.271008	1588	35.8436	1588	141.949	1588	7.55892e-06	1588	2.28606e-05
1589	11.4203	1589	16.6615	1589	0.608996	1589	0.140405	1589	0.634193	1589	0.205988	1589	0.609396	1589	3.09466	1589	0.0922816	1589	0.0595386	1589	0.550784	1589	0.266817	1589	36.7245	1589	149.023	1589	7.07863e-06	1589	2.21529e-05
1590	11.3702	1590	17.4158	1590	0.594266	1590	0.138115	1590	0.620877	1590	0.20216	1590	0.62587	1590	3.27615	1590	0.0906931	1590	0.0587538	1590	0.538792	1590	0.262727	1590	37.7576	1590	156.783	1590	6.64089e-06	1590	2.14772e-05
1591	11.3375	1591	18.239	1591	0.58007	1591	0.135968	1591	0.60801	1591	0.198449	1591	0.643017	1591	3.47349	1591	0.0891451	1591	0.0579843	1591	0.527221	1591	0.258735	1591	38.9553	1591	165.301	1591	6.24102e-06	1591	2.08318e-05
1592	11.3221	1592	19.1387	1592	0.566383	1592	0.133872	1592	0.595572	1592	0.194848	1592	0.660874	1592	3.6885	1592	0.0876363	1592	0.0572299	1592	0.516051	1592	0.254838	1592	40.3325	1592	174.662	1592	5.87496e-06	1592	2.02148e-05
1593	11.3236	1593	20.1231	1593	0.55318	1593	0.131824	1593	0.583542	1593	0.191354	1593	0.679481	1593	3.92325	1593	0.0861654	1593	0.0564901	1593	0.505262	1593	0.251033	1593	41.9069	1593	184.962	1593	5.53913e-06	1593	1.96246e-05
1594	11.3419	1594	21.2021	1594	0.540439	1594	0.129823	1594	0.571902	1594	0.187963	1594	0.698878	1594	4.18013	1594	0.0847312	1594	0.0557645	1594	0.494836	1594	0.247316	1594	43.6994	1594	196.313	1594	5.23042e-06	1594	1.90597e-05
1595	11.3769	1595	22.3866	1595	0.528138	1595	0.127868	1595	0.560635	1595	0.18467	1595	0.719112	1595	4.46183	1595	0.0833324	1595	0.0550528	1595	0.484756	1595	0.243684	1595	45.7345	1595	208.842	1595	4.94607e-06	1595	1.85186e-05
1596	11.4287	1596	23.6893	1596	0.516257	1596	0.125957	1596	0.549724	1596	0.18147	1596	0.740232	1596	4.77146	1596	0.0819678	1596	0.0543546	1596	0.475005	1596	0.240136	1596	48.0408	1596	222.698	1596	4.68367e-06	1596	1.80002e-05
1597	11.4972	1597	25.1246	1597	0.504777	1597	0.124088	1597	0.539154	1597	0.178361	1597	0.762288	1597	5.11261	1597	0.0806365	1597	0.0536696	1597	0.465568	1597	0.236668	1597	50.6516	1597	238.033	1597	4.44107e-06	1597	1.7503e-05
1598	11.5828	1598	26.7093	1598	0.49368	1598	0.122261	1598	0.528909	1598	0.175338	1598	0.785336	1598	5.48937	1598	0.0793372	1598	0.0529974	1598	0.456432	1598	0.233278	1598	53.6056	1598	255.076	1598	4.21639e-06	1598	1.70261e-05
1599	11.6856	1599	28.4625	1599	0.48295	1599	0.120475	1599	0.518976	1599	0.172399	1599	0.809438	1599	5.90647	1599	0.078069	1599	0.0523378	1599	0.447582	1599	0.229964	1599	56.9473	1599	274.037	1599	4.00794e-06	1599	1.65683e-05
1600	11.806	1600	30.4063	1600	0.472569	1600	0.118728	1600	0.509341	1600	0.132397	1600	0.834657	1600	6.36936	1600	0.0768309	1600	0.0516904	1600	0.439007	1600	0.226723	1600	60.6339	1600	295.177	1600	3.81424e-06	1600	1.61285e-05
1601	11.9443	1601	32.5661	1601	0.462524	1601	0.117018	1601	0.499993	1601	0.129984	1601	0.861062	1601	6.88432	1601	0.075622	1601	0.0510549	1601	0.430694	1601	0.223552	1601	65.9694	1601	318.794	1601	3.63396e-06	1601	1.5706e-05
1602	12.1013	1602	34.9713	1602	0.452799	1602	0.115346	1602	0.49092	1602	0.127639	1602	0.888729	1602	7.45855	1602	0.0744414	1602	0.050431	1602	0.420605	1602	0.220451	1602	70.8195	1602	345.232	1602	3.46591e-06	1602	1.52997e-05
1603	12.2773	1603	37.6556	1603	0.443381	1603	0.113709	1603	0.482109	1603	0.125361	1603	0.917739	1603	8.10032	1603	0.0732881	1603	0.0498185	1603	0.412803	1603	0.217416	1603	76.3022	1603	374.881	1603	3.30904e-06	1603	1.49089e-05
1604	12.4733	1604	40.6574	1604	0.434258	1604	0.112108	1604	0.473552	1604	0.123145	1604	0.948179	1604	8.81907	1604	0.0721613	1604	0.0492171	1604	0.405231	1604	0.214446	1604	82.4931	1604	408.184	1604	3.16239e-06	1604	1.45329e-05
1605	12.6899	1605	44.0209	1605	0.425416	1605	0.11054	1605	0.465237	1605	0.120991	1605	0.980143	1605	9.62548	1605	0.0710603	1605	0.0486265	1605	0.39788	1605	0.154012	1605	89.4683	1605	445.631	1605	3.02511e-06	1605	1.41707e-05
1606	12.9282	1606	47.7956	1606	0.416845	1606	0.109005	1606	0.457155	1606	0.118896	1606	1.01373	1606	10.5315	1606	0.0699843	1606	0.0480465	1606	0.390741	1606	0.151736	1606	97.2985	1606	487.759	1606	2.89643e-06	1606	1.38219e-05
1607	13.1892	1607	52.037	1607	0.408533	1607	0.107502	1607	0.449297	1607	0.116857	1607	1.04906	1607	11.5504	1607	0.0689324	1607	0.0474767	1607	0.383804	1607	0.149512	1607	106.038	1607	535.136	1607	2.77567e-06	1607	1.34858e-05
1608	13.4741	1608	56.8058	1608	0.400471	1608	0.10603	1608	0.441655	1608	0.114872	1608	1.08625	1608	12.6961	1608	0.0679041	1608	0.046917	1608	0.377063	1608	0.147336	1608	115.709	1608	588.332	1608	2.66219e-06	1608	1.31617e-05
1609	13.7844	1609	62.1666	1609	0.392647	1609	0.104588	1609	0.434219	1609	0.11294	1609	1.12543	1609	13.9831	1609	0.0668985	1609	0.0463672	1609	0.370509	1609	0.145209	1609	126.276	1609	647.868	1609	2.55542e-06	1609	1.28491e-05
1610	14.1214	1610	68.1847	1610	0.385053	1610	0.103175	1610	0.426984	1610	0.111059	1610	1.16674	1610	15.4252	1610	0.0659151	1610	0.0458269	1610	0.364136	1610	0.143128	1610	137.617	1610	714.136	1610	2.45487e-06	1610	1.25474e-05
1611	14.487	1611	74.9207	1611	0.37768	1611	0.101791	1611	0.35619	1611	0.109226	1611	1.21034	1611	17.0338	1611	0.0649532	1611	0.045296	1611	0.357935	1611	0.141092	1611	149.484	1611	787.27	1611	2.36006e-06	1611	1.22562e-05
1612	14.883	1612	82.4218	1612	0.370519	1612	0.100435	1612	0.349963	1612	0.10744	1612	1.2564	1612	18.815	1612	0.0640121	1612	0.0447743	1612	0.351901	1612	0.1391	1612	161.47	1612	866.969	1612	2.27056e-06	1612	1.1975e-05
1613	15.3116	1613	90.7082	1613	0.363563	1613	0.0991065	1613	0.343906	1613	0.105699	1613	1.3051	1613	20.766	1613	0.0630914	1613	0.0442615	1613	0.346028	1613	0.13715	1613	172.988	1613	952.261	1613	2.186e-06	1613	1.17033e-05
1614	15.7752	1614	99.7528	1614	0.356802	1614	0.0978039	1614	0.338011	1614	0.104003	1614	1.35665	1614	22.8697	1614	0.0621903	1614	0.0437575	1614	0.340309	1614	0.135242	1614	183.289	1614	1041.23	1614	2.10602e-06	1614	1.14407e-05
1615	16.2764	1615	109.456	1615	0.350231	1615	0.0965269	1615	0.332273	1615	0.102348	1615	1.41127	1615	25.0884	1615	0.0613083	1615	0.043262	1615	0.33474	1615	0.133374	1615	191.534	1615	1130.77	1615	2.0303e-06	1615	1.11868e-05
1616	16.8183	1616	119.612	1616	0.343842	1616	0.0952749	1616	0.326686	1616	0.100735	1616	1.4692	1616	27.3576	1616	0.0604449	1616	0.0427749	1616	0.329313	1616	0.131545	1616	196.929	1616	1216.48	1616	1.95855e-06	1616	1.09413e-05
1617	17.4041	1617	129.884	1617	0.337627	1617	0.0940473	1617	0.321244	1617	0.0991607	1617	1.53072	1617	29.5818	1617	0.0595996	1617	0.042296	1617	0.324025	1617	0.129753	1617	198.898	1617	1292.81	1617	1.8905e-06	1617	1.07037e-05
1618	18.0376	1618	139.781	1618	0.330957	1618	0.0928434	1618	0.315944	1618	0.0976248	1618	1.59611	1618	31.6356	1618	0.0587719	1618	0.0418251	1618	0.318871	1618	0.127999	1618	197.04	1618	1353.69	1618	1.82589e-06	1618	1.04737e-05
1619	18.723	1619	148.678	1619	0.324495	1619	0.0916625	1619	0.310778	1619	0.0961258	1619	1.66572	1619	33.3731	1619	0.0579613	1619	0.0413619	1619	0.313845	1619	0.12628	1619	191.938	1619	1393.54	1619	1.76451e-06	1619	1.0251e-05
1620	19.4649	1620	155.87	1620	0.301091	1620	0.0905042	1620	0.305744	1620	0.0946624	1620	1.7399	1620	34.6472	1620	0.0571673	1620	0.0409064	1620	0.308944	1620	0.124596	1620	183.975	1620	1408.53	1620	1.70614e-06	1620	1.00354e-05
1621	20.2688	1621	160.69	1621	0.295704	1621	0.0893678	1621	0.300836	1621	0.0932335	1621	1.81904	1621	35.3356	1621	0.0563895	1621	0.0404584	1621	0.304163	1621	0.122946	1621	173.943	1621	1397.56	1621	1.6506e-06	1621	9.82639e-06
1622	21.1405	1622	162.652	1622	0.29046	1622	0.0882527	1622	0.29605	1622	0.0918381	1622	1.9036	1622	35.3673	1622	0.0556275	1622	0.0400177	1622	0.299498	1622	0.121329	1622	162.682	1622	1362.56	1622	1.5977e-06	1622	9.62387e-06
1623	22.0867	1623	161.57	1623	0.285355	1623	0.0871585	1623	0.233963	1623	0.0859117	1623	1.99408	1623	34.7388	1623	0.0548807	1623	0.0395842	1623	0.294945	1623	0.119744	1623	150.945	1623	1307.75	1623	1.54728e-06	1623	9.42752e-06
1624	23.1151	1624	157.617	1624	0.280383	1624	0.0860847	1624	0.229978	1624	0.0846253	1624	2.09101	1624	33.5153	1624	0.0541489	1624	0.0391576	1624	0.2905	1624	0.118191	1624	139.325	1624	1239.33	1624	1.49919e-06	1624	9.2371e-06
1625	24.2343	1625	151.272	1625	0.27554	1625	0.0850306	1625	0.226095	1625	0.0833685	1625	2.19501	1625	31.8155	1625	0.0534316	1625	0.0387379	1625	0.28616	1625	0.116668	1625	128.231	1625	1163	1625	1.45329e-06	1625	9.05237e-06
1626	25.454	1626	143.205	1626	0.270821	1626	0.0839959	1626	0.222311	1626	0.0821405	1626	2.30678	1626	29.7851	1626	0.0527284	1626	0.0383249	1626	0.281922	1626	0.115174	1626	117.915	1626	1083.81	1626	1.40945e-06	1626	8.87311e-06
1627	26.7854	1627	134.127	1627	0.266222	1627	0.08298	1627	0.218621	1627	0.0809403	1627	2.42708	1627	27.5712	1627	0.052039	1627	0.0379185	1627	0.277781	1627	0.113709	1627	108.503	1627	1005.49	1627	1.36755e-06	1627	8.69911e-06
1628	28.2411	1628	124.681	1628	0.26174	1628	0.0819826	1628	0.215024	1628	0.0797671	1628	2.55678	1628	25.3017	1628	0.0513631	1628	0.0375185	1628	0.273736	1628	0.112272	1628	100.031	1628	930.346	1628	1.32748e-06	1628	8.53015e-06
1629	29.8356	1629	115.373	1629	0.25737	1629	0.0810031	1629	0.211515	1629	0.0786201	1629	2.69684	1629	23.075	1629	0.0507001	1629	0.0371248	1629	0.269783	1629	0.110863	1629	92.4816	1629	859.528	1629	1.28912e-06	1629	8.36606e-06
1630	31.5854	1630	106.56	1630	0.253108	1630	0.0800411	1630	0.208092	1630	0.0774984	1630	2.84837	1630	20.9584	1630	0.05005	1630	0.0367372	1630	0.265918	1630	0.10948	1630	85.8011	1630	793.344	1630	1.2524e-06	1630	8.20664e-06
1631	33.5094	1631	98.4646	1631	0.248951	1631	0.0790963	1631	0.204752	1631	0.0764014	1631	3.01262	1631	18.992	1631	0.0494122	1631	0.0363557	1631	0.26214	1631	0.108124	1631	79.9211	1631	731.643	1631	1.21721e-06	1631	8.05173e-06
1632	35.6296	1632	91.2039	1632	0.244896	1632	0.0781681	1632	0.201492	1632	0.0753282	1632	3.19097	1632	17.1945	1632	0.0487865	1632	0.0359801	1632	0.258446	1632	0.106792	1632	74.7672	1632	674.13	1632	1.18348e-06	1632	7.90114e-06
1633	37.9708	1633	84.8222	1633	0.24094	1633	0.0772563	1633	0.19831	1633	0.0742781	1633	3.38503	1633	15.5698	1633	0.0481726	1633	0.0356103	1633	0.254833	1633	0.105486	1633	70.2661	1633	620.554	1633	1.15112e-06	1633	7.75473e-06
1634	40.5618	1634	79.3175	1634	0.237078	1634	0.0763604	1634	0.195204	1634	0.0732506	1634	3.59663	1634	14.1124	1634	0.0475702	1634	0.0352461	1634	0.251299	1634	0.104203	1634	66.3489	1634	570.778	1634	1.12006e-06	1634	7.61234e-06
1635	43.436	1635	74.6615	1635	0.233308	1635	0.074284	1635	0.19217	1635	0.0722449	1635	3.82781	1635	12.8113	1635	0.0469791	1635	0.0348875	1635	0.247841	1635	0.102944	1635	62.9534	1635	524.753	1635	1.09023e-06	1635	7.47382e-06
1636	46.6315	1636	70.8141	1636	0.229628	1636	0.0734307	1636	0.189207	1636	0.0712604	1636	4.08097	1636	11.6528	1636	0.0463988	1636	0.0345343	1636	0.168774	1636	0.101708	1636	60.0248	1636	482.46	1636	1.06157e-06	1636	7.33904e-06
1637	50.1922	1637	67.7323	1637	0.226034	1637	0.0725922	1637	0.186312	1637	0.0702964	1637	4.35881	1637	10.6227	1637	0.0458293	1637	0.0341865	1637	0.166212	1637	0.100494	1637	57.5152	1637	443.85	1637	1.03403e-06	1637	7.20787e-06
1638	54.1686	1638	65.3763	1638	0.222524	1638	0.0717679	1638	0.183484	1638	0.0693525	1638	4.66443	1638	9.70654	1638	0.0452701	1638	0.0338439	1638	0.163708	1638	0.0993023	1638	55.3839	1638	408.814	1638	1.00753e-06	1638	7.08017e-06
1639	58.6184	1639	63.7117	1639	0.219095	1639	0.0709577	1639	0.18072	1639	0.0684281	1639	5.00143	1639	8.89125	1639	0.0447211	1639	2.15711e-08	1639	0.161262	1639	0.0981316	1639	53.5966	1639	377.177	1639	9.82033e-07	1639	6.95582e-06
1640	63.6069	1640	62.7105	1640	0.215744	1640	0.0670181	1640	0.178019	1640	0.0675225	1640	5.3739	1640	8.16471	1640	0.0441821	1640	2.26773e-08	1640	0.158871	1640	0.0969817	1640	52.1249	1640	348.718	1640	9.57487e-07	1640	6.83472e-06
1641	69.2077	1641	62.35	1641	0.21247	1641	0.0662661	1641	0.175378	1641	0.0666353	1641	5.7866	1641	7.51609	1641	0.0436527	1641	2.38686e-08	1641	0.156533	1641	0.0958521	1641	50.9458	1641	323.183	1641	9.33845e-07	1641	6.71674e-06
1642	75.502	1642	62.6098	1642	0.20927	1642	0.0655268	1642	0.172796	1642	0.065766	1642	6.24499	1642	6.93586	1642	0.0431327	1642	2.51535e-08	1642	0.154247	1642	0.0947424	1642	50.0416	1642	300.307	1642	9.11064e-07	1642	6.60178e-06
1643	82.5777	1643	63.4673	1643	0.206142	1643	0.0647869	1643	0.170271	1643	0.0649141	1643	6.75535	1643	6.41563	1643	0.042622	1643	2.65419e-08	1643	0.152011	1643	0.0936519	1643	49.399	1643	279.829	1643	8.89102e-07	1643	6.48974e-06
1644	90.5257	1644	64.8902	1644	0.203083	1644	0.0640721	1644	0.167801	1644	0.0640791	1644	7.32491	1644	5.94811	1644	0.0421203	1644	2.80447e-08	1644	0.149824	1644	0.0925804	1644	49.0089	1644	261.502	1644	8.67921e-07	1644	6.38053e-06
1645	99.4348	1645	66.8269	1645	0.200092	1645	0.0633332	1645	0.165384	1645	0.0519875	1645	7.96197	1645	5.52693	1645	0.0416273	1645	2.96745e-08	1645	0.147685	1645	0.0915273	1645	48.8668	1645	245.097	1645	8.47485e-07	1645	6.27404e-06
1646	109.381	1646	69.1936	1646	0.197166	1646	0.0626421	1646	0.16302	1646	0.0512969	1646	8.67597	1646	5.14658	1646	0.041143	1646	3.14453e-08	1646	0.145591	1646	0.0904922	1646	48.9496	1646	230.407	1646	8.27758e-07	1646	6.17019e-06
1647	120.414	1647	71.8607	1647	0.194304	1647	0.0592936	1647	0.160707	1647	0.0506204	1647	9.4776	1647	4.80226	1647	0.0406671	1647	3.33733e-08	1647	0.143543	1647	0.0894748	1647	49.3057	1647	217.249	1647	8.0871e-07	1647	6.06889e-06
1648	132.53	1648	74.6409	1648	0.191504	1648	0.0586514	1648	0.158442	1648	0.0499573	1648	10.3788	1648	4.48981	1648	0.0401993	1648	3.54767e-08	1648	0.141537	1648	0.0884745	1648	49.92	1648	205.459	1648	7.90308e-07	1648	5.97005e-06
1649	145.642	1649	77.2862	1649	0.188764	1649	0.0580196	1649	0.156226	1649	0.0489494	1649	11.3926	1649	4.20561	1649	0.0397396	1649	3.77763e-08	1649	0.139574	1649	0.0874911	1649	50.8044	1649	194.895	1649	7.72525e-07	1649	5.87361e-06
1650	159.54	1650	79.4999	1650	0.186083	1650	0.057398	1650	0.154056	1650	0.048316	1650	12.533	1650	3.94651	1650	0.0392877	1650	4.02961e-08	1650	0.137652	1650	0.0865241	1650	51.9751	1650	185.434	1650	7.55333e-07	1650	5.77948e-06
1651	173.843	1651	80.9713	1651	0.183458	1651	0.0567863	1651	0.151931	1651	0.047695	1651	13.814	1651	3.70978	1651	0.0388435	1651	4.30635e-08	1651	0.13577	1651	0.0765405	1651	53.4531	1651	176.967	1651	7.38706e-07	1651	5.6876e-06
1652	187.97	1652	81.4291	1652	0.180888	1652	0.0561844	1652	0.14985	1652	0.0470862	1652	15.2488	1652	3.49299	1652	0.0384067	1652	4.61097e-08	1652	0.133926	1652	0.0756951	1652	55.2644	1652	169.402	1652	7.22619e-07	1652	5.59788e-06
1653	201.131	1653	80.7023	1653	0.178372	1653	0.0555921	1653	0.147812	1653	0.0322548	1653	16.8477	1653	3.29407	1653	0.0379773	1653	4.94709e-08	1653	0.13212	1653	0.0748637	1653	57.4396	1653	162.658	1653	7.07051e-07	1653	5.51026e-06
1654	212.381	1654	78.7618	1654	0.175909	1654	0.0550091	1654	0.145815	1654	0.0318107	1654	18.6152	1654	3.11116	1654	0.037555	1654	5.31887e-08	1654	0.130351	1654	0.074046	1654	60.0146	1654	156.668	1654	6.91978e-07	1654	5.42468e-06
1655	220.744	1655	75.7263	1655	0.173495	1655	0.0235388	1655	0.143859	1655	0.0313756	1655	20.5459	1655	2.94264	1655	0.0371397	1655	5.73109e-08	1655	0.128618	1655	0.0522196	1655	63.0294	1655	151.374	1655	6.77381e-07	1655	5.34107e-06
1656	225.398	1656	71.8284	1656	0.171132	1656	0.0232806	1656	0.141942	1656	0.0309494	1656	22.6188	1656	2.78709	1656	0.0367313	1656	6.18927e-08	1656	0.126919	1656	0.0516371	1656	66.4843	1656	146.727	1656	6.63239e-07	1656	5.25938e-06
1657	225.874	1657	67.356	1657	0.168816	1657	0.0230267	1657	0.140063	1657	0.0305318	1657	24.7906	1657	2.64325	1657	0.0363296	1657	6.69976e-08	1657	0.125254	1657	0.033642	1657	70.509	1657	142.687	1657	6.49533e-07	1657	5.17955e-06
1658	222.178	1658	62.595	1658	0.166547	1658	0.0227769	1658	0.138222	1658	0.0301226	1658	26.9894	1658	2.51	1658	0.0359344	1658	7.26986e-08	1658	0.123622	1658	0.0332515	1658	75.1001	1658	139.221	1658	6.36247e-07	1658	5.10151e-06
1659	214.793	1659	57.7883	1659	0.164323	1659	0.0225312	1659	0.136416	1659	0.0297216	1659	29.1108	1659	2.38635	1659	0.0355456	1659	7.90792e-08	1659	0.122021	1659	0.0328678	1659	80.2869	1659	136.303	1659	6.23362e-07	1659	5.02523e-06
1660	204.552	1660	53.1174	1660	0.162143	1660	0.0222894	1660	0.134646	1660	0.0293285	1660	31.0205	1660	2.27142	1660	0.0351631	1660	8.62346e-08	1660	0.120452	1660	0.0324907	1660	86.0771	1660	133.916	1660	6.10864e-07	1660	4.95063e-06
1661	192.443	1661	48.7019	1661	0.160007	1661	0.0153966	1661	0.132911	1661	0.0289431	1661	32.5667	1661	2.16443	1661	0.0347867	1661	9.4272e-08	1661	0.118914	1661	0.0321201	1661	92.4415	1661	132.046	1661	5.98737e-07	1661	4.87769e-06
1662	179.42	1662	44.6089	1662	0.157913	1662	0.0152284	1662	0.131209	1662	0.0285653	1662	33.6032	1662	2.06469	1662	0.0344163	1662	1.03311e-07	1662	0.117404	1662	0.0317558	1662	99.2947	1662	130.687	1662	5.86966e-07	1662	4.80634e-06
1663	166.283	1663	40.8668	1663	0.155859	1663	0.015063	1663	0.12954	1663	0.0281948	1663	34.0201	1663	1.97155	1663	0.0340518	1663	1.1348e-07	1663	0.115924	1663	0.0313977	1663	106.471	1663	129.84	1663	5.75538e-07	1663	4.73654e-06
1664	153.626	1664	37.4768	1664	0.153845	1664	0.0149003	1664	0.127902	1664	0.0278315	1664	33.7701	1664	1.88447	1664	0.0336931	1664	1.24918e-07	1664	0.114472	1664	0.0310456	1664	113.705	1664	129.51	1664	5.64439e-07	1664	4.66825e-06
1665	141.84	1665	34.4241	1665	0.15187	1665	0.0147401	1665	0.126295	1665	0.0274751	1665	32.8817	1665	1.80294	1665	0.03334	1665	1.3776e-07	1665	0.113047	1665	0.0306183	1665	120.618	1665	129.711	1665	5.53657e-07	1665	4.60142e-06
1666	131.152	1666	31.6846	1666	0.149933	1666	0.0145826	1666	0.124719	1666	0.0271255	1666	31.4513	1666	1.7265	1666	0.0329924	1666	1.52129e-07	1666	0.111649	1666	0.0302787	1666	126.736	1666	130.464	1666	5.4318e-07	1666	4.53602e-06
1667	121.666	1667	29.2302	1667	0.148033	1667	0.0144275	1667	0.123172	1667	0.0267826	1667	29.6187	1667	1.65475	1667	0.0326502	1667	1.68114e-07	1667	0.110276	1667	0.0299447	1667	131.464	1667	131.794	1667	5.32997e-07	1667	4.472e-06
1668	113.404	1668	27.0318	1668	0.146168	1668	0.014275	1668	0.121654	1668	0.026446	1668	27.5371	1668	1.58731	1668	0.0323133	1668	1.85739e-07	1668	0.108929	1668	0.0296163	1668	134.468	1668	133.74	1668	5.23097e-07	1668	4.40932e-06
1669	106.339	1669	25.0615	1669	0.144339	1669	0.0126248	1669	0.120164	1669	0.0261158	1669	25.3467	1669	1.52386	1669	0.0319816	1669	2.04914e-07	1669	0.107607	1669	0.0292932	1669	135.338	1669	136.333	1669	5.1347e-07	1669	4.34794e-06
1670	100.422	1670	23.2932	1670	0.142543	1670	0.0124918	1670	0.118701	1670	0.0257918	1670	23.1601	1670	1.46408	1670	0.0316549	1670	2.25384e-07	1670	0.106309	1670	0.0289754	1670	133.971	1670	139.654	1670	5.04105e-07	1670	4.28784e-06
1671	95.5922	1671	21.7032	1671	0.140781	1671	0.012361	1671	0.117265	1671	0.0254737	1671	21.0571	1671	1.40771	1671	0.0313333	1671	2.46653e-07	1671	0.105034	1671	0.0286627	1671	130.524	1671	143.758	1671	4.94993e-07	1671	4.22898e-06
1672	91.791	1672	20.2706	1672	0.139052	1672	0.0122322	1672	0.115855	1672	0.0251614	1672	19.0877	1672	1.3545	1672	0.0310165	1672	2.67933e-07	1672	0.103783	1672	0.0283551	1672	125.373	1672	148.724	1672	4.86125e-07	1672	4.17131e-06
1673	88.9662	1673	18.9766	1673	0.137354	1673	0.0121053	1673	0.114471	1673	0.0248549	1673	17.278	1673	1.30421	1673	0.0307045	1673	2.88112e-07	1673	0.102554	1673	0.0280524	1673	119.014	1673	154.646	1673	4.77493e-07	1673	4.11482e-06
1674	87.0744	1674	17.805	1674	0.135687	1674	0.0119805	1674	0.113111	1674	0.0245539	1674	15.6366	1674	1.25663	1674	0.0303971	1674	3.05802e-07	1674	0.101346	1674	0.0277546	1674	111.964	1674	161.632	1674	4.69088e-07	1674	4.05946e-06
1675	86.0815	1675	16.7414	1675	0.13405	1675	0.0118576	1675	0.111775	1675	0.0242584	1675	14.1612	1675	1.21159	1675	2.44599e-08	1675	3.19498e-07	1675	0.10016	1675	0.0274615	1675	104.678	1675	169.808	1675	4.60903e-07	1675	4.00521e-06
1676	85.9597	1676	15.7735	1676	0.132443	1676	0.0117365	1676	0.110463	1676	0.0239681	1676	12.8426	1676	1.1689	1676	2.57733e-08	1676	3.27833e-07	1676	0.0989953	1676	0.027173	1676	97.5083	1676	179.315	1676	4.52929e-07	1676	3.95204e-06
1677	86.6834	1677	14.8903	1677	0.130864	1677	0.0116173	1677	0.109174	1677	0.023683	1677	11.668	1677	1.1284	1677	2.71921e-08	1677	3.29885e-07	1677	0.0978506	1677	0.026889	1677	90.6951	1677	190.31	1677	4.4516e-07	1677	3.89993e-06
1678	88.2214	1678	14.0825	1678	0.129314	1678	0.0114999	1678	0.107908	1678	0.023403	1678	10.6236	1678	1.08995	1678	2.87276e-08	1678	3.25415e-07	1678	0.0967257	1678	0.0102718	1678	84.3829	1678	202.96	1678	4.37589e-07	1678	3.84883e-06
1679	90.5259	1679	13.3417	1679	0.12779	1679	0.0113843	1679	0.106663	1679	0.0231279	1679	9.69522	1679	1.05341	1679	3.03926e-08	1679	3.14937e-07	1679	0.0956202	1679	0.0101584	1679	78.641	1679	217.437	1679	4.30209e-07	1679	3.79873e-06
1680	93.5173	1680	12.6608	1680	0.126294	1680	0.0112703	1680	0.100081	1680	0.0228576	1680	8.86963	1680	1.01867	1680	3.22012e-08	1680	2.99573e-07	1680	0.0945338	1680	0.0100469	1680	73.4867	1680	233.9	1680	4.23014e-07	1680	3.7496e-06
1681	97.0667	1681	12.0336	1681	0.124824	1681	0	1681	0.0989325	1681	0.022592	1681	8.13457	1681	0.985597	1681	3.41699e-08	1681	2.80777e-07	1681	0.0934658	1681	0.0099372	1681	68.7809	1681	252.477	1681	4.15997e-07	1681	3.70141e-06
1682	100.976	1682	11.4544	1682	0.123379	1682	0	1682	0.0978036	1682	0.022331	1682	7.47902	1682	0.954097	1682	3.63173e-08	1682	2.60037e-07	1682	0.092416	1682	0.0098293	1682	64.7361	1682	273.225	1682	4.09153e-07	1682	3.65415e-06
1683	104.962	1683	10.9185	1683	0.121959	1683	0	1683	0.0966939	1683	0.0220746	1683	6.89325	1683	0.924071	1683	3.86645e-08	1683	2.38648e-07	1683	0.0913839	1683	0.00972314	1683	61.1838	1683	296.079	1683	4.02476e-07	1683	3.60779e-06
1684	108.66	1684	10.4216	1684	0.120564	1684	0	1684	0.0956031	1684	0.0218225	1684	6.36866	1684	0.895429	1684	4.12359e-08	1684	2.17602e-07	1684	0.0903691	1684	0.00961869	1684	58.0447	1684	320.783	1684	3.95961e-07	1684	3.5623e-06
1685	111.642	1685	9.95994	1685	0.119192	1685	0	1685	0.0921275	1685	0.0215746	1685	5.89778	1685	0.868088	1685	4.40591e-08	1685	1.97573e-07	1685	0.0874922	1685	0.00951591	1685	55.3369	1685	346.802	1685	3.89602e-07	1685	3.51766e-06
1686	113.478	1686	9.48741	1686	0.117844	1686	0	1686	0.0910969	1686	0.021331	1686	5.4741	1686	0.841971	1686	4.71661e-08	1686	1.78958e-07	1686	0.0729912	1686	0.00941477	1686	52.9846	1686	373.247	1686	3.83395e-07	1686	3.47386e-06
1687	113.81	1687	9.08714	1687	0.116518	1687	0	1687	0.0900836	1687	0.0210915	1687	5.09194	1687	0.817006	1687	5.05935e-08	1687	1.61943e-07	1687	0.0721791	1687	0.00931524	1687	50.9482	1687	398.815	1687	3.77335e-07	1687	3.43087e-06
1688	112.44	1688	8.71326	1688	0.115137	1688	0	1688	0.0863224	1688	0.020856	1688	4.7464	1688	0.793127	1688	5.43836e-08	1688	1.4657e-07	1688	0.0713805	1688	0.00921727	1688	49.1927	1688	421.821	1688	3.71417e-07	1688	3.38867e-06
1689	109.377	1689	8.36344	1689	0.113856	1689	0	1689	0.0853698	1689	0.0206244	1689	4.43321	1689	0.770273	1689	5.85848e-08	1689	1.32785e-07	1689	0.0705952	1689	0.00912084	1689	47.6871	1689	440.347	1689	3.65637e-07	1689	3.34725e-06
1690	104.832	1690	8.03561	1690	0.112597	1690	0	1690	0.084433	1690	0.0203966	1690	4.14867	1690	0.748386	1690	6.32534e-08	1690	1.20483e-07	1690	0.0698228	1690	0.00902591	1690	46.4043	1690	452.541	1690	3.59991e-07	1690	3.30658e-06
1691	99.1567	1691	7.72792	1691	0.111358	1691	0	1691	0.0835116	1691	0.0201726	1691	3.88955	1691	0.727412	1691	6.84536e-08	1691	1.09536e-07	1691	0.0690631	1691	0.00893245	1691	45.3211	1691	456.999	1691	3.54474e-07	1691	3.26664e-06
1692	92.7642	1692	7.4387	1692	0.11014	1692	0	1692	0.0826052	1692	0.0199523	1692	3.65305	1692	0.707303	1692	7.42597e-08	1692	9.98049e-08	1692	0.0683158	1692	0.00884044	1692	44.3935	1692	453.118	1692	3.49082e-07	1692	3.22742e-06
1693	86.0473	1693	7.16647	1693	0.108941	1693	0	1693	0.0817135	1693	0.0197355	1693	3.43672	1693	0.688011	1693	8.07565e-08	1693	9.11554e-08	1693	0.0675807	1693	0.00874984	1693	43.6522	1693	441.262	1693	3.43813e-07	1693	3.18891e-06
1694	79.3297	1694	6.90988	1694	0.107762	1694	0	1694	0.0516889	1694	0.0195223	1694	3.23841	1694	0.669492	1694	8.80407e-08	1694	8.34613e-08	1694	0.0668574	1694	0.00866063	1694	43.0584	1694	422.519	1694	3.38662e-07	1694	3.15108e-06
1695	72.847	1695	6.66771	1695	0.103767	1695	0	1695	0.0511148	1695	0.0193124	1695	3.05625	1695	0.651707	1695	9.62216e-08	1695	7.66075e-08	1695	0.0420015	1695	0.00857277	1695	42.5995	1695	398.944	1695	3.33625e-07	1695	3.11391e-06
1696	66.7494	1696	6.43888	1696	0.102653	1696	0	1696	0.0505502	1696	0.019106	1696	2.88859	1696	0.634618	1696	1.05421e-07	1696	7.04916e-08	1696	0.0415402	1696	0.00848624	1696	42.2651	1696	372.092	1696	3.287e-07	1696	3.0774e-06
1697	61.1176	1697	6.22239	1697	0.101558	1697	0	1697	0.0499949	1697	0.0189028	1697	2.73397	1697	0.618188	1697	1.15771e-07	1697	6.50227e-08	1697	0.0410866	1697	0.00840101	1697	42.0462	1697	344.193	1697	3.23883e-07	1697	3.04153e-06
1698	55.9814	1698	6.01734	1698	0.10048	1698	0	1698	0.0494487	1698	0.0187029	1698	2.59112	1698	0.602384	1698	1.27413e-07	1698	6.01214e-08	1698	0.0406403	1698	0	1698	41.9353	1698	316.411	1698	3.19171e-07	1698	3.00628e-06
1699	51.3366	1699	5.8229	1699	0.099419	1699	0	1699	0.0489114	1699	0.0185061	1699	2.4589	1699	0.587176	1699	1.40487e-07	1699	5.57185e-08	1699	0.0402013	1699	0	1699	41.9263	1699	289.735	1699	3.1456e-07	1699	2.97164e-06
1700	47.1586	1700	5.63835	1700	0.09837	1700	0	1700	0.0483828	1700	0.0183124	1700	2.33631	1700	0.572534	1700	1.55123e-07	1700	5.17536e-08	1700	0.0397695	1700	0	1700	41.9892	1700	264.774	1700	3.10049e-07	1700	2.9376e-06
1701	43.4118	1701	5.46298	1701	0.0973422	1701	0	1701	0.0478627	1701	0.0181217	1701	2.22247	1701	0.558429	1701	1.71417e-07	1701	4.81744e-08	1701	0.0393445	1701	0	1701	42.1704	1701	241.843	1701	3.05634e-07	1701	2.90413e-06
1702	40.0561	1702	5.29619	1702	0.0963304	1702	0	1702	0.0401914	1702	0.017934	1702	2.11657	1702	0.544837	1702	1.89401e-07	1702	4.49356e-08	1702	0.0389264	1702	0	1702	42.4416	1702	221.042	1702	3.01312e-07	1702	2.87123e-06
1703	37.0508	1703	5.13741	1703	0.0953342	1703	0	1703	0.039759	1703	0.0177492	1703	2.01791	1703	0.531733	1703	2.09001e-07	1703	4.19976e-08	1703	0.0215767	1703	0	1703	42.5511	1703	202.335	1703	2.97082e-07	1703	2.83889e-06
1704	34.3572	1704	4.9861	1704	0.0545218	1704	0	1704	0.0393335	1704	0.0175672	1704	1.92587	1704	0.519094	1704	2.29971e-07	1704	3.93263e-08	1704	0.02134	1704	0	1704	42.9986	1704	185.603	1704	2.92939e-07	1704	2.80709e-06
1705	31.9393	1705	4.8418	1705	0.0539509	1705	0	1705	0.0389148	1705	0.017388	1705	1.83986	1705	0.506898	1705	2.51832e-07	1705	3.68918e-08	1705	0.0211073	1705	0	1705	43.5316	1705	170.687	1705	2.88883e-07	1705	2.77582e-06
1706	29.7648	1706	4.70406	1706	0.0484795	1706	0	1706	0.0385028	1706	0.0172115	1706	1.75939	1706	0.495125	1706	2.73803e-07	1706	3.46682e-08	1706	0.0208783	1706	0	1706	44.1501	1706	157.41	1706	2.8491e-07	1706	2.74508e-06
1707	27.8049	1707	4.57248	1707	0.047975	1707	0	1707	0.0380972	1707	0.0170377	1707	1.684	1707	0.483756	1707	2.94773e-07	1707	3.26327e-08	1707	0.020653	1707	0	1707	44.8546	1707	145.597	1707	2.81018e-07	1707	2.71483e-06
1708	26.0341	1708	4.44668	1708	0.0474784	1708	0	1708	0.037698	1708	0.0168665	1708	1.61328	1708	0.472772	1708	3.13338e-07	1708	3.07655e-08	1708	0.0118311	1708	0	1708	45.6464	1708	135.082	1708	2.77205e-07	1708	2.68509e-06
1709	24.4303	1709	4.0248	1709	0.0469895	1709	0	1709	0.0373051	1709	0	1709	1.54685	1709	0.462157	1709	3.27948e-07	1709	2.90492e-08	1709	0.0116984	1709	0	1709	46.5274	1709	125.66	1709	2.7347e-07	1709	2.65583e-06
1710	22.9739	1710	3.91254	1710	0.0465081	1710	0	1710	0.0369183	1710	0	1710	1.48438	1710	0.451893	1710	3.37165e-07	1710	2.74685e-08	1710	0.0115679	1710	0	1710	47.5	1710	117.3	1710	2.69809e-07	1710	2.62704e-06
1711	21.6479	1711	3.80507	1711	0.046034	1711	0	1711	0.0365374	1711	0	1711	1.42557	1711	0.441967	1711	3.39977e-07	1711	2.60098e-08	1711	0.0114396	1711	0	1711	48.5673	1711	109.827	1711	2.66221e-07	1711	2.59873e-06
1712	20.4377	1712	3.70209	1712	0.0455488	1712	0	1712	0.0361624	1712	0	1712	1.37014	1712	0.432362	1712	3.36058e-07	1712	2.46614e-08	1712	0.0113134	1712	0	1712	49.7333	1712	103.137	1712	2.62704e-07	1712	2.57086e-06
1713	19.3303	1713	3.60337	1713	0.0450892	1713	0	1713	0.0357932	1713	0	1713	1.31784	1713	0.423066	1713	3.25861e-07	1713	2.34126e-08	1713	0.0111892	1713	0	1713	50.9675	1713	97.1343	1713	2.59256e-07	1713	2.54344e-06
1714	18.3146	1714	3.50865	1714	0.0446365	1714	0	1714	0.0354296	1714	0	1714	1.26844	1714	0.414066	1714	3.10488e-07	1714	2.22541e-08	1714	0.0110671	1714	0	1714	52.3452	1714	91.7402	1714	2.55876e-07	1714	2.51646e-06
1715	17.3808	1715	3.41773	1715	0	1715	0	1715	0.0350714	1715	0	1715	1.22173	1715	0.405349	1715	2.91418e-07	1715	2.11776e-08	1715	0.010947	1715	0	1715	53.8373	1715	86.8845	1715	2.52561e-07	1715	2.4899e-06
1716	16.5202	1716	3.33039	1716	0	1716	0	1716	0.0162701	1716	0	1716	1.17753	1716	0.396903	1716	2.70191e-07	1716	2.01758e-08	1716	0.0108289	1716	0	1716	55.4505	1716	82.5065	1716	2.4931e-07	1716	2.46376e-06
1717	15.6497	1717	3.24646	1717	0	1717	0	1717	0.0161059	1717	0	1717	1.13565	1717	0.388718	1717	2.4817e-07	1717	1.9242e-08	1717	0.0107126	1717	0	1717	57.1927	1717	78.554	1717	2.46122e-07	1717	2.43803e-06
1718	14.9149	1718	3.16574	1718	0	1718	0	1718	0.0159441	1718	0	1718	1.09595	1718	0.380782	1718	2.26412e-07	1718	1.83704e-08	1718	0.0105982	1718	0	1718	59.0726	1718	74.9816	1718	2.42994e-07	1718	2.41271e-06
1719	14.2334	1719	3.08807	1719	0	1719	0	1719	0	1719	0	1719	1.05827	1719	0.373086	1719	2.05643e-07	1719	1.75556e-08	1719	0.0104856	1719	0	1719	61.1003	1719	71.7156	1719	2.39925e-07	1719	2.38777e-06
1720	13.6002	1720	3.0133	1720	0	1720	0	1720	0	1720	0	1720	1.02249	1720	0.36562	1720	1.863e-07	1720	1.67929e-08	1720	0.0103748	1720	0	1720	63.2868	1720	68.7914	1720	2.36914e-07	1720	2.36322e-06
1721	13.0108	1721	2.94129	1721	0	1721	0	1721	0	1721	0	1721	0.988466	1721	0.358376	1721	1.68595e-07	1721	1.6078e-08	1721	0.0102658	1721	0	1721	65.51	1721	66.1448	1721	2.33959e-07	1721	2.33904e-06
1722	12.4611	1722	2.87189	1722	0	1722	0	1722	0	1722	0	1722	0.956101	1722	0.351344	1722	1.52581e-07	1722	1.54071e-08	1722	0.0101584	1722	0	1722	68.0548	1722	63.7504	1722	2.31059e-07	1722	2.31523e-06
1723	11.9476	1723	2.80497	1723	0	1723	0	1723	0	1723	0	1723	0.925285	1723	0.344516	1723	1.38212e-07	1723	1.47767e-08	1723	0.0100527	1723	0	1723	70.8008	1723	61.5861	1723	2.28213e-07	1723	2.29179e-06
1724	11.467	1724	2.74043	1724	0	1724	0	1724	0	1724	0	1724	0.895923	1724	0.337885	1724	1.25385e-07	1724	1.41837e-08	1724	0.0099487	1724	0	1724	73.766	1724	59.633	1724	2.25418e-07	1724	2.2687e-06
1725	11.0166	1725	2.67814	1725	0	1725	0	1725	0	1725	0	1725	0.867925	1725	0.331443	1725	1.13967e-07	1725	1.36252e-08	1725	0.00984627	1725	0	1725	76.9705	1725	57.8748	1725	2.22675e-07	1725	2.24595e-06
1726	10.5938	1726	2.618	1726	0	1726	0	1726	0	1726	0	1726	0.841208	1726	0.325182	1726	1.03818e-07	1726	1.30986e-08	1726	0.00974541	1726	0	1726	80.4367	1726	56.2976	1726	2.19982e-07	1726	0
1727	10.1964	1727	2.5599	1727	0	1727	0	1727	0	1727	0	1727	0.815696	1727	0.319097	1727	9.47965e-08	1727	1.26015e-08	1727	0.0096461	1727	0	1727	84.1903	1727	54.8893	1727	2.17337e-07	1727	0
1728	9.82227	1728	2.50377	1728	0	1728	0	1728	0	1728	0	1728	0.791319	1728	0.313181	1728	8.67726e-08	1728	1.21319e-08	1728	0.00954829	1728	0	1728	88.26	1728	53.64	1728	2.14739e-07	1728	0
1729	9.46961	1729	2.4495	1729	0	1729	0	1729	0	1729	0	1729	0.76801	1729	0.307427	1729	7.96262e-08	1729	1.16877e-08	1729	0.00945196	1729	0	1729	92.6784	1729	52.5414	1729	2.12187e-07	1729	0
1730	9.13676	1730	2.39701	1730	0	1730	0	1730	0	1730	0	1730	0.745709	1730	0.30183	1730	7.32505e-08	1730	1.12672e-08	1730	0.00935708	1730	0	1730	97.4827	1730	51.5867	1730	2.09681e-07	1730	0
1731	8.82223	1731	2.34623	1731	0	1731	0	1731	0	1731	0	1731	0.724359	1731	0.296384	1731	6.75505e-08	1731	1.08687e-08	1731	0	1731	0	1731	102.715	1731	50.7706	1731	2.07219e-07	1731	0
1732	8.52463	1732	2.29708	1732	0	1732	0	1732	0	1732	0	1732	0.703906	1732	0.291084	1732	6.24434e-08	1732	1.04908e-08	1732	0	1732	0	1732	108.422	1732	50.0892	1732	2.048e-07	1732	0
1733	8.24276	1733	2.24948	1733	0	1733	0	1733	0	1733	0	1733	0.684301	1733	0.285924	1733	5.78567e-08	1733	1.01321e-08	1733	0	1733	0	1733	114.66	1733	49.5398	1733	2.02423e-07	1733	0
1734	7.97547	1734	2.20339	1734	0	1734	0	1734	0	1734	0	1734	0.665499	1734	0.2809	1734	5.37273e-08	1734	9.79126e-09	1734	0	1734	0	1734	121.491	1734	49.1212	1734	2.00087e-07	1734	0
1735	7.72176	1735	2.15872	1735	0	1735	0	1735	0	1735	0	1735	0.647457	1735	0.276007	1735	5.00007e-08	1735	9.46718e-09	1735	0	1735	0	1735	128.986	1735	48.8333	1735	1.97791e-07	1735	0
1736	7.48068	1736	2.11542	1736	0	1736	0	1736	0	1736	0	1736	0.630134	1736	0.271241	1736	4.66292e-08	1736	9.15878e-09	1736	0	1736	0	1736	137.227	1736	48.6774	1736	1.95535e-07	1736	0
1737	6.8898	1737	2.07344	1737	0	1737	0	1737	0	1737	0	1737	0.613493	1737	0.266596	1737	4.35717e-08	1737	8.86507e-09	1737	0	1737	0	1737	146.308	1737	48.6562	1737	1.93316e-07	1737	0
1738	6.6751	1738	2.03271	1738	0	1738	0	1738	0	1738	0	1738	0.597499	1738	0.262069	1738	4.07924e-08	1738	8.58514e-09	1738	0	1738	0	1738	156.338	1738	48.7737	1738	1.91136e-07	1738	0
1739	6.47063	1739	1.9932	1739	0	1739	0	1739	0	1739	0	1739	0.582119	1739	0.257657	1739	3.82601e-08	1739	8.31816e-09	1739	0	1739	0	1739	167.442	1739	49.0354	1739	1.88992e-07	1739	0
1740	6.27574	1740	1.95485	1740	0	1740	0	1740	0	1740	0	1740	0.567321	1740	0.253355	1740	3.59476e-08	1740	8.06334e-09	1740	0	1740	0	1740	179.763	1740	49.4488	1740	1.86883e-07	1740	0
1741	6.08982	1741	1.91761	1741	0	1741	0	1741	0	1741	0	1741	0.553078	1741	0.249159	1741	3.38313e-08	1741	7.81996e-09	1741	0	1741	0	1741	193.466	1741	50.0228	1741	1.8481e-07	1741	0
1742	5.91232	1742	1.88145	1742	0	1742	0	1742	0	1742	0	1742	0.539362	1742	0.245066	1742	3.18904e-08	1742	7.58735e-09	1742	0	1742	0	1742	208.743	1742	50.7687	1742	1.82771e-07	1742	0
1743	5.74272	1743	1.84632	1743	0	1743	0	1743	0	1743	0	1743	0.526147	1743	0.241074	1743	3.01066e-08	1743	7.36489e-09	1743	0	1743	0	1743	225.812	1743	51.6998	1743	1.80766e-07	1743	0
1744	5.58055	1744	1.81217	1744	0	1744	0	1744	0	1744	0	1744	0.51341	1744	0.237178	1744	2.84642e-08	1744	7.152e-09	1744	0	1744	0	1744	244.922	1744	52.8322	1744	1.78793e-07	1744	0
1745	5.42537	1745	1.77899	1745	0	1745	0	1745	0	1745	0	1745	0.501127	1745	0.233375	1745	2.69488e-08	1745	6.94815e-09	1745	0	1745	0	1745	266.355	1745	54.1849	1745	1.76853e-07	1745	0
1746	5.27678	1746	1.74672	1746	0	1746	0	1746	0	1746	0	1746	0.489278	1746	0.229663	1746	2.55482e-08	1746	6.75283e-09	1746	0	1746	0	1746	290.427	1746	55.7803	1746	1.74944e-07	1746	0
1747	5.13439	1747	1.71533	1747	0	1747	0	1747	0	1747	0	1747	0.477842	1747	0.226039	1747	2.42514e-08	1747	6.56558e-09	1747	0	1747	0	1747	317.488	1747	57.6447	1747	1.73065e-07	1747	0
1748	4.99787	1748	1.6848	1748	0	1748	0	1748	0	1748	0	1748	0.466801	1748	0.222499	1748	2.30485e-08	1748	6.38596e-09	1748	0	1748	0	1748	347.909	1748	59.8088	1748	1.71217e-07	1748	0
1749	4.86687	1749	1.65508	1749	0	1749	0	1749	0	1749	0	1749	0.456136	1749	0.219042	1749	2.1931e-08	1749	6.21356e-09	1749	0	1749	0	1749	382.072	1749	62.3083	1749	1.69398e-07	1749	0
1750	4.74111	1750	1.62616	1750	0	1750	0	1750	0	1750	0	1750	0.445831	1750	0.215665	1750	2.08912e-08	1750	6.04801e-09	1750	0	1750	0	1750	420.342	1750	64.8649	1750	1.67608e-07	1750	0
1751	4.6203	1751	1.598	1751	0	1751	0	1751	0	1751	0	1751	0.43587	1751	0.212365	1751	1.99221e-08	1751	5.88895e-09	1751	0	1751	0	1751	463.018	1751	68.1698	1751	1.65846e-07	1751	0
1752	4.50418	1752	1.57058	1752	0	1752	0	1752	0	1752	0	1752	0.426238	1752	0.20914	1752	1.90177e-08	1752	5.73605e-09	1752	0	1752	0	1752	510.017	1752	71.9548	1752	1.64112e-07	1752	0
1753	4.39249	1753	1.54386	1753	0	1753	0	1753	0	1753	0	1753	0.41692	1753	0.205988	1753	1.81723e-08	1753	5.589e-09	1753	0	1753	0	1753	561.743	1753	76.2828	1753	1.62405e-07	1753	0
1754	4.28503	1754	1.51783	1754	0	1754	0	1754	0	1754	0	1754	0.407903	1754	0.202906	1754	1.73811e-08	1754	5.44749e-09	1754	0	1754	0	1754	617.475	1754	81.2245	1754	1.60724e-07	1754	0
1755	4.18156	1755	1.49247	1755	0	1755	0	1755	0	1755	0	1755	0.399175	1755	0.199893	1755	1.66397e-08	1755	5.31127e-09	1755	0	1755	0	1755	676.167	1755	86.8582	1755	1.59069e-07	1755	0
1756	4.08189	1756	1.46774	1756	0	1756	0	1756	0	1756	0	1756	0.390723	1756	0.196946	1756	1.59439e-08	1756	5.18006e-09	1756	0	1756	0	1756	736.024	1756	93.2682	1756	1.57439e-07	1756	0
1757	3.98583	1757	1.44363	1757	0	1757	0	1757	0	1757	0	1757	0.382535	1757	0.194064	1757	1.52902e-08	1757	5.05363e-09	1757	0	1757	0	1757	794.374	1757	100.541	1757	1.55835e-07	1757	0
1758	3.89321	1758	1.42012	1758	0	1758	0	1758	0	1758	0	1758	0.374601	1758	0.191245	1758	1.46754e-08	1758	4.93176e-09	1758	0	1758	0	1758	847.698	1758	108.762	1758	1.54255e-07	1758	0
1759	3.80386	1759	1.39718	1759	0	1759	0	1759	0	1759	0	1759	0.36691	1759	0.188487	1759	1.40963e-08	1759	4.81421e-09	1759	0	1759	0	1759	891.912	1759	118	1759	1.52698e-07	1759	0
1760	3.71762	1760	1.3748	1760	0	1760	0	1760	0	1760	0	1760	0.359453	1760	0.185787	1760	1.35505e-08	1760	4.7008e-09	1760	0	1760	0	1760	922.968	1760	128.296	1760	1.51166e-07	1760	0
1761	3.63435	1761	1.35297	1761	0	1761	0	1761	0	1761	0	1761	0.352221	1761	0.183146	1761	1.30353e-08	1761	4.59134e-09	1761	0	1761	0	1761	937.67	1761	139.638	1761	1.8409e-08	1761	0
1762	3.55392	1762	1.33165	1762	0	1762	0	1762	0	1762	0	1762	0.345204	1762	0.18056	1762	1.25486e-08	1762	4.48563e-09	1762	0	1762	0	1762	934.462	1762	151.929	1762	0	1762	0
1763	3.47618	1763	1.31084	1763	0	1763	0	1763	0	1763	0	1763	0.338393	1763	0.178028	1763	1.20883e-08	1763	4.38352e-09	1763	0	1763	0	1763	913.851	1763	164.943	1763	0	1763	0
1764	3.40102	1764	1.29052	1764	0	1764	0	1764	0	1764	0	1764	0.331782	1764	0.175549	1764	1.16526e-08	1764	4.28484e-09	1764	0	1764	0	1764	878.27	1764	178.288	1764	0	1764	0
1765	3.32833	1765	1.27068	1765	0	1765	0	1765	0	1765	0	1765	0.325362	1765	0.173122	1765	1.12398e-08	1765	4.18944e-09	1765	0	1765	0	1765	831.442	1765	191.37	1765	0	1765	0
1766	3.25799	1766	1.25129	1766	0	1766	0	1766	0	1766	0	1766	0.319126	1766	0.170744	1766	1.08483e-08	1766	4.09718e-09	1766	0	1766	0	1766	777.541	1766	203.396	1766	0	1766	0
1767	3.18991	1767	1.23235	1767	0	1767	0	1767	0	1767	0	1767	0.313067	1767	0.168415	1767	1.04767e-08	1767	4.00792e-09	1767	0	1767	0	1767	720.451	1767	213.431	1767	0	1767	0
1768	3.12398	1768	1.21384	1768	0	1768	0	1768	0	1768	0	1768	0.307178	1768	0.166133	1768	1.01237e-08	1768	3.92154e-09	1768	0	1768	0	1768	663.322	1768	220.528	1768	0	1768	0
1769	3.06011	1769	1.19575	1769	0	1769	0	1769	0	1769	0	1769	0.301453	1769	0.163898	1769	9.78802e-09	1769	3.8379e-09	1769	0	1769	0	1769	608.418	1769	223.911	1769	0	1769	0
1770	2.99823	1770	1.17807	1770	0	1770	0	1770	0	1770	0	1770	0.295887	1770	0.161707	1770	9.46864e-09	1770	3.75691e-09	1770	0	1770	0	1770	557.175	1770	223.167	1770	0	1770	0
1771	2.93824	1771	1.16078	1771	0	1771	0	1771	0	1771	0	1771	0.290473	1771	0.159559	1771	9.1645e-09	1771	3.67844e-09	1771	0	1771	0	1771	510.365	1771	218.35	1771	0	1771	0
1772	2.88006	1772	1.14387	1772	0	1772	0	1772	0	1772	0	1772	0.285206	1772	0.157454	1772	8.87466e-09	1772	3.6024e-09	1772	0	1772	0	1772	468.28	1772	209.972	1772	0	1772	0
1773	2.82363	1773	1.12733	1773	0	1773	0	1773	0	1773	0	1773	0.28008	1773	0.15539	1773	8.59824e-09	1773	3.52868e-09	1773	0	1773	0	1773	430.898	1773	198.866	1773	0	1773	0
1774	2.76887	1774	1.11116	1774	0	1774	0	1774	0	1774	0	1774	0.275091	1774	0.153367	1774	8.33443e-09	1774	3.45719e-09	1774	0	1774	0	1774	398.01	1774	185.99	1774	0	1774	0
1775	2.71572	1775	1.09533	1775	0	1775	0	1775	0	1775	0	1775	0.270234	1775	0.151383	1775	8.08248e-09	1775	3.38785e-09	1775	0	1775	0	1775	369.311	1775	172.255	1775	0	1775	0
1776	2.66411	1776	1.07984	1776	0	1776	0	1776	0	1776	0	1776	0.265503	1776	0.149437	1776	7.8417e-09	1776	3.32057e-09	1776	0	1776	0	1776	344.459	1776	158.41	1776	0	1776	0
1777	2.61399	1777	1.06468	1777	0	1777	0	1777	0	1777	0	1777	0.260896	1777	0.147528	1777	7.61144e-09	1777	3.25526e-09	1777	0	1777	0	1777	323.117	1777	144.998	1777	0	1777	0
1778	2.56529	1778	1.04984	1778	0	1778	0	1778	0	1778	0	1778	0.256407	1778	0.145656	1778	7.3911e-09	1778	3.19186e-09	1778	0	1778	0	1778	304.969	1778	132.369	1778	0	1778	0
1779	2.51796	1779	1.03531	1779	0	1779	0	1779	0	1779	0	1779	0.252033	1779	0.143819	1779	7.18012e-09	1779	3.13028e-09	1779	0	1779	0	1779	289.736	1779	120.714	1779	0	1779	0
1780	2.47195	1780	1.02108	1780	0	1780	0	1780	0	1780	0	1780	0.24777	1780	0.142016	1780	6.97799e-09	1780	3.07047e-09	1780	0	1780	0	1780	277.178	1780	110.107	1780	0	1780	0
1781	2.42721	1781	1.00715	1781	0	1781	0	1781	0	1781	0	1781	0.243613	1781	0.140247	1781	6.78422e-09	1781	3.01234e-09	1781	0	1781	0	1781	267.102	1781	100.544	1781	0	1781	0
1782	2.38369	1782	0.993503	1782	0	1782	0	1782	0	1782	0	1782	0.239561	1782	0.138511	1782	6.59836e-09	1782	2.95585e-09	1782	0	1782	0	1782	259.353	1782	91.9753	1782	0	1782	0
1783	2.34136	1783	0.980134	1783	0	1783	0	1783	0	1783	0	1783	0.235608	1783	0.136807	1783	6.41999e-09	1783	2.90093e-09	1783	0	1783	0	1783	253.821	1783	84.3243	1783	0	1783	0
1784	2.30015	1784	0.967036	1784	0	1784	0	1784	0	1784	0	1784	0.231752	1784	0.135134	1784	6.24871e-09	1784	2.84751e-09	1784	0	1784	0	1784	250.434	1784	77.5051	1784	0	1784	0
1785	2.26005	1785	0.954201	1785	0	1785	0	1785	0	1785	0	1785	0.227989	1785	0.133491	1785	6.08415e-09	1785	2.79556e-09	1785	0	1785	0	1785	249.159	1785	71.4297	1785	0	1785	0
1786	2.221	1786	0.941622	1786	0	1786	0	1786	0	1786	0	1786	0.224318	1786	0.131879	1786	5.92597e-09	1786	2.74501e-09	1786	0	1786	0	1786	249.998	1786	66.0139	1786	0	1786	0
1787	2.18296	1787	0.929292	1787	0	1787	0	1787	0	1787	0	1787	0.220734	1787	0.130295	1787	5.77385e-09	1787	2.69582e-09	1787	0	1787	0	1787	252.988	1787	61.18	1787	0	1787	0
1788	2.14591	1788	0.917205	1788	0	1788	0	1788	0	1788	0	1788	0.217235	1788	0.128739	1788	5.62747e-09	1788	2.64793e-09	1788	0	1788	0	1788	258.194	1788	56.8577	1788	0	1788	0
1789	2.10981	1789	0.905354	1789	0	1789	0	1789	0	1789	0	1789	0.213818	1789	0.127212	1789	5.48657e-09	1789	2.60131e-09	1789	0	1789	0	1789	265.704	1789	52.9847	1789	0	1789	0
1790	2.07463	1790	0.893733	1790	0	1790	0	1790	0	1790	0	1790	0.210482	1790	0.125711	1790	5.35086e-09	1790	2.5559e-09	1790	0	1790	0	1790	275.621	1790	49.5061	1790	0	1790	0
1791	2.04033	1791	0.882336	1791	0	1791	0	1791	0	1791	0	1791	0.207222	1791	0.124237	1791	5.2201e-09	1791	2.51167e-09	1791	0	1791	0	1791	288.041	1791	46.3738	1791	0	1791	0
1792	2.00688	1792	0.871158	1792	0	1792	0	1792	0	1792	0	1792	0.204038	1792	0.122788	1792	5.09405e-09	1792	2.46857e-09	1792	0	1792	0	1792	303.033	1792	43.546	1792	0	1792	0
1793	1.97426	1793	0.860192	1793	0	1793	0	1793	0	1793	0	1793	0.200926	1793	0.121365	1793	4.97249e-09	1793	2.42657e-09	1793	0	1793	0	1793	320.593	1793	40.9865	1793	0	1793	0
1794	1.94244	1794	0.849434	1794	0	1794	0	1794	0	1794	0	1794	0.197885	1794	0.119966	1794	4.85521e-09	1794	2.38564e-09	1794	0	1794	0	1794	340.592	1794	38.6636	1794	0	1794	0
1795	1.9114	1795	0.838878	1795	0	1795	0	1795	0	1795	0	1795	0.194912	1795	0.118591	1795	4.74201e-09	1795	2.34572e-09	1795	0	1795	0	1795	362.701	1795	36.55	1795	0	1795	0
1796	1.8811	1796	0.828519	1796	0	1796	0	1796	0	1796	0	1796	0.192006	1796	0.117239	1796	4.63271e-09	1796	2.3068e-09	1796	0	1796	0	1796	386.304	1796	34.6219	1796	0	1796	0
1797	1.85153	1797	0.818352	1797	0	1797	0	1797	0	1797	0	1797	0.189164	1797	0.115911	1797	4.52713e-09	1797	2.26883e-09	1797	0	1797	0	1797	410.416	1797	32.8585	1797	0	1797	0
1798	1.82265	1798	0.808373	1798	0	1798	0	1798	0	1798	0	1798	0.186385	1798	0.114605	1798	4.4251e-09	1798	2.2318e-09	1798	0	1798	0	1798	433.639	1798	31.2417	1798	0	1798	0
1799	1.79446	1799	0.798576	1799	0	1799	0	1799	0	1799	0	1799	0.183666	1799	0.113321	1799	4.32646e-09	1799	2.19566e-09	1799	0	1799	0	1799	454.2	1799	29.756	1799	0	1799	0
1800	1.76692	1800	0.788957	1800	0	1800	0	1800	0	1800	0	1800	0.181006	1800	0.112058	1800	4.23108e-09	1800	2.16039e-09	1800	0	1800	0	1800	470.129	1800	28.3874	1800	0	1800	0
1801	1.74002	1801	0.779513	1801	0	1801	0	1801	0	1801	0	1801	0.178404	1801	0.110817	1801	4.1388e-09	1801	2.12596e-09	1801	0	1801	0	1801	479.576	1801	27.124	1801	0	1801	0
1802	1.71373	1802	0.770238	1802	0	1802	0	1802	0	1802	0	1802	0.175857	1802	0.109596	1802	4.04949e-09	1802	2.09234e-09	1802	0	1802	0	1802	481.198	1802	25.9551	1802	0	1802	0
1803	1.68804	1803	0.761129	1803	0	1803	0	1803	0	1803	0	1803	0.173364	1803	0.108394	1803	3.96304e-09	1803	2.05952e-09	1803	0	1803	0	1803	474.505	1803	24.8714	1803	0	1803	0
1804	1.66294	1804	0.752182	1804	0	1804	0	1804	0	1804	0	1804	0.170923	1804	0.107213	1804	3.87931e-09	1804	2.02746e-09	1804	0	1804	0	1804	459.986	1804	23.8646	1804	0	1804	0
1805	1.63839	1805	0.743393	1805	0	1805	0	1805	0	1805	0	1805	0.168534	1805	0.106051	1805	3.7982e-09	1805	1.99614e-09	1805	0	1805	0	1805	438.97	1805	22.9275	1805	0	1805	0
1806	1.61439	1806	0.734758	1806	0	1806	0	1806	0	1806	0	1806	0.166195	1806	0.104907	1806	3.7196e-09	1806	1.96554e-09	1806	0	1806	0	1806	413.29	1806	22.0536	1806	0	1806	0
1807	1.59092	1807	0.726273	1807	0	1807	0	1807	0	1807	0	1807	0.163903	1807	0.103782	1807	3.6434e-09	1807	1.93564e-09	1807	0	1807	0	1807	384.88	1807	21.2373	1807	0	1807	0
1808	1.56797	1808	0.717936	1808	0	1808	0	1808	0	1808	0	1808	0.161659	1808	0.102675	1808	3.56951e-09	1808	1.90641e-09	1808	0	1808	0	1808	355.47	1808	20.4733	1808	0	1808	0
[truncated: 2,392 more rows]

## Sheet: NNPsmd_loss_epoch
epoch	wall	LR	training_loss_f	training_loss_e	training_loss	training_f_mae	training_f_rmse	training_H_f_mae	training_C_f_mae	training_N_f_mae	training_O_f_mae	training_psavg_f_mae	training_H_f_rmse	training_C_f_rmse	training_N_f_rmse	training_O_f_rmse	training_psavg_f_rmse	training_e_mae	training_e/N_mae	validation_loss_f	validation_loss_e	validation_loss	validation_f_mae	validation_f_rmse	validation_H_f_mae	validation_C_f_mae	validation_N_f_mae	validation_O_f_mae	validation_psavg_f_mae	validation_H_f_rmse	validation_C_f_rmse	validation_N_f_rmse	validation_O_f_rmse	validation_psavg_f_rmse	validation_e_mae	validation_e/N_mae
[truncated: 1,000 more rows]

[truncated: 4 more sheets: NNPgas_loss_epoch, NNPs_force_against_QM, NNPs_energy_against_QM, ALL_VDOS]
